# Supplementary material for: Unexpected diversity of CRISPR unveils some evolutionary patterns of repeated sequences in Mycobacterium tuberculosis
Source: BMC Genomics. 2020 Nov 30;21:841. doi: 10.1186/s12864-020-07178-6 (PMC7708916; doi:10.1186/s12864-020-07178-6)
Supplement: Supplementary file 2 — Additional file 2: Supplemental file 2. (tab) – CRISPR reconstructions highlighting 1) global structure and position of IS6110 insertions [‘IS6110’ sheet]; 2) spacer variants [‘spacer’ sheet]; 3) DR variants [‘DR’ sheet]; 4) Duplicated DVR [‘Duplic’ sheet]. [file 12864_2020_7178_MOESM2_ESM.xlsx]

## Sheet: IS6110
														Cas6	Csm1	Csm2	Csm3	Csm4	Csm5	Csm6	Cas1	Cas2	debut	1	2	3	4	5	6	7	8	9	10	11	12	13	14	15	16	17	18	19	20	21	22	23	24	25	26
Lineage Coll	Lineage Pali/Shitikov	lineage	Alias	SIT	sel1-2	Accession	Strain	Location	Spoligotype old réel	Nb IS+	Flanking del?	Nb IS-	Flanking del?												1	2	3								4	5	6	7			8	9	10	11	12	13	14	15	16
1;1.2.1	1	L1	EAI	43	sel2	ERR234272	.	.	■■■■■■■■■■■■■■■■■■■■■■□□■■■■□□□□■□■■■■■■■■■	1	y	0		■	■	■	■	■	■	■	■	■	■	■	■	■	■	■	■	■	■	■	□	□	■	■	■	■	■	■	■	■	■	■	■	■	■	■	■
1;1.1;1.1.1	1;1.1;1.1.1	L1	EAI5	236	sel1	ERR234156	.	.	■■■■■■■■■■■■■■■■■■■■■■■■■■■■□□□□■□■■■■■■■■■	1	n	0		■	■	■	■	■	■	■	■	■	■	■	■	■	■	■	■	■	■	■	■	■	■	■	■	■	■	■	■	■	■	■	■	■	■	■	■
1;1.1;1.1.1	1;1.1;1.1.1	L1		ND	sel2	ERR751769	.	.	■■■■■■■■■■■■■■■■■■□■■■■■■□□□□□□□□□□□□□□■■■■	1	n	0		■	■	■	■	■	■	■	■	■	■	■	■	■	■	■	■	■	■	■	■	■	■	■	■	■	■	■	■	■	■	■	■	■	■	■	■
1;1.1;1.1.1	1;1.1;1.1.1;1.1.1.3	L1		349	sel2	ERR718408		Thailand	■■■■■■■■■■■■□■■■■■■■■■■■■■■■□□□□■□■■■■■□■■■	1	n	0		■	■	■	■	■	■	■	■	■	■	■	■	■	■	□	□	■	□	■	■	■	■	■	■	■	■	■	■	■	■	■	■	□	■	■	■
1;1.1;1.1.1	1;1.1;1.1.1;1.1.1.4	L1		48	sel2	ERR768021	.	.	■■■■■■■■■■■■■■■■■■■■■■■■■■■■□□□□■□■■■■■□■■■	1	n	0		■	■	■	■	■	■	■	■	■	■	■	■	■	■	■	■	■	■	■	■	■	■	■	■	■	■	■	■	■	■	■	■	■	■	■	■
1;1.1;1.1.1	1;1.1;1.1.1;1.1.1.5	L1		ND	sel2	ERR751951	.	.	■■■■■■■□□□□□□□□□□□□□□□□■■■■■□□□□■□■■■■■■■■■	1	n	0		■	■	■	■	■	■	■	■	■	■	■	■	■	■	■	■	■	■	■	■	■	■	■	■	■	■	□	□	□	□	□	□	□	□	□	□
1;1.1;1.1.1	1;1.1;1.1.1;1.1.1.6	L1		236	sel2+	ERR751749	.	.	■■■■■■■■■■■■■■■■■■■■■■■■■■■■□□□□■□■■■■■■■■■	1	n	0		■	■	■	■	■	■	■	■	■	■	■	■	■	■	■	■	■	■	■	■	■	■	■	■	■	■	■	■	■	■	■	■	■	■	■	■
1;1.1;1.1.1	1;1.1;1.1.1;1.1.1.7	L1		ND	sel2	ERR718229	.	.	■■■□□□□■■■□■■■■■■■■■■■■■■■■■□□□□■□■■■■■■■■■	1	n	0		■	■	■	■	■	■	■	■	■	■	■	■	■	■	■	□	□	□	□	□	□	□	□	□	□	□	■	■	■	■	□	■	■	■	■	■
1;1.1;1.1.1	1;1.1;1.1.1;1.1.1.7	L1	EAI	937	sel3	ERR752133	.	.	■■■■■■■■■■■■■■■■■■■■■■■■■■■□□□□□■□■■■■■■■■■	1	n	0		■	■	■	■	■	■	■	■	■	■	■	■	■	■	■	■	■	■	■	■	■	■	■	■	■	■	■	■	■	■	■	■	■	■	■	■
1;1.1;1.1.1	1;1.1;1.1.1;1.1.1.7	L1	EAI	138	sel3	ERR752161	.	.	■■■■■■■■■■■■■■■■■■■■■■■■■■■■□□□□■□■■■■■□□□□	1	n	0		■	■	■	■	■	■	■	■	■	■	■	■	■	■	■	■	■	■	■	■	■	■	■	■	■	■	■	■	■	■	■	■	■	■	■	■
1;1.1;1.1.1	1;1.1;1.1.1;1.1.1.7	L1	EAI	786	sel3	ERR718371			■■■■■■■■■■■■■■■■■■■■■■■□□□□□□□□□□□□□□□□□□□□	0		0		■	■	■	■	■	■	■	■	■	■	■	■	■	■	■	■	■	■	■	■	■	■	■	■	■	■	■	■	■	■	■	■	■	■	■	■
1;1.1;1.1.1	1;1.1;1.1.1;1.1.1.8	L1	EAI	256	sel2	ERR718201	.	.	■■■■■■■■■■■■■■■■■■■■■■■■■■■■□□□□■□■■■■□■■■■	1	n	0		■	■	■	■	■	■	■	■	■	■	■	■	■	■	■	■	■	□	□	■	■	■	■	■	■	■	■	■	■	■	■	■	■	■	■	■
1;1.1;1.1.1	1;1.1;1.1.1;1.1.1.8	L1	EAI	256	sel3	ERR718331	.	.	■■■■■■■■■■■■■■■■■■■■■■■■■■■■□□□□■□■■■■□■■■■	1	n	0		■	■	■	■	■	■	■	■	■	■	■	■	■	■	■	■	■	■	■	■	■	■	■	■	■	■	■	■	■	■	■	■	■	■	■	■
1;1.1;1.1.1	1;1.1;1.1.1;1.1.1.9	L1		947	sel3	ERR768039	.	.	■■■■■■■■■■■■■■■■■■■■■■■■■■■■□□□□■□■■■■□□■■■	1	n	0		■	■	■	■	■	■	■	■	■	■	■	■	■	■	■	■	■	■	■	■	■	■	■	■	■	■	■	■	■	■	■	■	■	■	■	■
1;1.1;1.1.1	1;1.1;1.1.1;1.1.1.9	L1		48	sel2	ERR718381	.	.	■■■■■■■■■■■■■■■■■■■■■■■■■■■■□□□□■□■■■■■□■■■	1	n	0		■	■	■	■	■	■	■	■	■	■	■	■	■	■	■	■	■	■	■	■	■	■	■	■	■	■	■	■	■	■	■	■	■	■	■	■
1;1.1;1.1.1	1;1.1;1.1.1;1.1.1.9	L1		1801	sel3	ERR718209	.	.	■■■■■■■■■■■■■■■■■■■■■■■■■■■■□□□□■□■■■■■□■■□	1	n	0		■	■	■	■	■	■	■	■	■	■	■	■	■	■	■	■	■	■	■	■	■	■	■	■	■	■	■	■	■	■	■	■	■	■	■	■
1;1.1	1;1.1;1.1.2;1.1.2.1	L1		939	sel1	ERR718235	.	.	■■■■■■■□■■■■■■■■■■■■■■■■■■■■□□□□■□■■■■■■■■■	1	n	0		■	■	■	■	■	■	■	■	■	■	■	■	■	■	■	■	■	■	■	■	■	■	■	■	■	■	■	□	■	■	■	■	■	■	■	■
1;1.1	1;1.1;1.1.2;1.1.2.1	L1		ND	sel3	ERR775792			■■■■■■■□■■■■■■■■■■■■■■■■■■■■□□□□■□■■■□□■■■■	1	n	0		■	■	■	■	■	■	■	■	■	■	■	■	■	■	■	■	■	■	■	■	■	■	■	■	■	■	■	□	■	■	■	■	■	■	■	■
1;1.1;1.1.2	1;1.1;1.1.2;1.1.2.2	L1	EAI3_IND	1680	sel3	ERR718436			■□□■■■■□■■■■■■■■■■■■■■■■■■■■□□□□■□■■□□□■■■■	1	n	0		■	■	■	■	■	■	■	■	■	■	■	■	□	□	■	■	■	■	■	■	■	■	■	■	■	■	■	□	■	■	■	■	■	■	■	■
1;1.1;1.1.2	1;1.1;1.1.2;1.1.2.2	L1	EAI3_IND	126	sel3	ERR234185			■□□■■■■■■■■■■■■■■■■■■■■■■■■■□□□□■□■■■■■■■■■	1	n	0		■	■	■	■	■	■	■	■	■	■	■	■	□	□	■	■	■	■	■	■	■	■	■	■	■	■	■	■	■	■	■	■	■	■	■	■
1;1.1;1.1.2	1;1.1;1.1.2;1.1.2.2	L1	EAI3_IND	11	sel3	ERR752154	.	.	■□□■■■■■■■■■■■■■■■■■■■■■■■■■□□□□■□■■□□□■■■■	1	n	0		■	■	■	■	■	■	■	■	■	■	■	■	□	□	■	■	■	■	■	■	■	■	■	■	■	■	■	■	■	■	■	■	■	■	■	■
1;1.1;1.1.2	1;1.1;1.1.2;1.1.2.2	L1	EAI3_IND	1467	sel2	ERR037473	.	Malawi	■□□■■■■■■■■■■■■■■■■■■■■■■■■■□□□□■□□□■■■■■■■	1	n	0		■	■	■	■	■	■	■	■	■	■	■	■	□	□	■	■	■	■	■	■	■	■	■	■	■	■	■	■	■	■	■	■	■	■	■	■
1;1.1;1.1.2	1;1.1;1.1.2;1.1.2.2	L1	EAI3_IND	340	sel3	ERR234205			■□□■■■■□□□■■■■■■■■■■■■■■■■■■□□□□■□■■■■■■■■■	1	n	0		■	■	■	■	■	■	■	■	■	■	■	■	□	□	■	■	■	■	■	■	■	■	■	■	■	■	■	□	□	□	■	■	■	■	■	■
1;1.1;1.1.2	1;1.1;1.1.2;1.1.2.2	L1	EAI3_IND	355	sel3	ERR2704680		USA	■□□■■■■■■■■■■■■■■■■■■■■■■■■■□□□□■□■■□□□□■■■	1	n	0		■	■	■	■	■	■	■	■	■	■	■	■	□	□	■	■	■	■	■	■	■	■	■	■	■	■	■	■	■	■	■	■	■	■	■	■
1;1.1;1.1.2	1;1.1;1.1.2;1.1.2.2	L1	EAI3_IND	1983	sel3	ERR751737	.	.	■□□■■■■□□□□□□□□□□□□■■■■■■■■■□□□□■□■■□□□□■■■	1	n	0		■	■	■	■	■	■	■	■	■	■	■	■	□	□	■	■	■	■	■	■	■	■	■	■	■	■	□	□	□	□	□	□	□	□	□	□
1;1.1;1.1.2	1;1.1;1.1.2;1.1.2.2	L1	EAI3_IND	8	sel3	ERR234165	.	.	■□□□□□□□□□□□□■■■■■■■■■■■■■■■□□□□■□■■■■■■■■■	1	n	0		■	■	■	■	■	■	■	■	■	■	■	■	□	□	■	■	■	□	□	□	□	□	□	□	□	□	□	□	□	□	□	□	□	■	■	■
1;1.1;1.1.3	1;1.1;1.1.3	L1	EAI9_MOZ	129	sel1	ERR036222	.	Malawi	■■■□□□□□□■■■■■■■■■■■■■□□■■■■□□□□■□■■■■■■■■■	1	y	1	n	■	■	■	■	■	■	■	■	■	■	■	■	■	■	■	■	□	□	□	□	■	□	□	□	□	□	□	□	□	■	■	■	■	■	■	■
1;1.1;1.1.3	1;1.1;1.1.3	L1	EAI9_MOZ	1473	sel3	ERR036230	.	Malawi	■■■□□□□□□■■■■■■■■■■■■■□□■■□□□□□□■□■■■■■■■■■	1	y	1	n	■	■	■	■	■	■	■	■	■	■	■	■	■	■	■	■	□	□	□	□	■	□	□	□	□	□	□	□	□	■	■	■	■	■	■	■
1;1.1;1.1.3	1;1.1;1.1.3;1.1.3.1	L1	EAI	1391	sel3	ERR752166	.	.	■■■■■■■■■■■■■■■■■■■■■□□□□□□□□□□□□□■■□■■■■■■	1	y	0		■	■	■	■	■	■	■	■	■	■	■	■	■	■	■	□	□	■	■	■	■	■	■	■	■	■	■	■	■	■	■	■	■	■	■	■
1;1.1;1.1.3	1;1.1;1.1.3;1.1.3.1	L1	EAI	3768	sel3	ERR752005	.	.	■■■■■■■■■■■■■■■■■■■■■■□□□■■■□□□□■□■■□■■■■■■	0		0		■	■	■	■	■	■	■	■	■	■	■	■	■	■	■	□	□	■	■	■	■	■	■	■	■	■	■	■	■	■	■	■	■	■	■	■
1;1.1;1.1.3	1;1.1;1.1.3;1.1.3.1	L1	EAI	292	sel3	ERR234197	.	.	■■■■■■■■■■■■■■■■■■■■■■□■■■■■□□□□■□■■□■■■■■■	2	y?&n	0		■	■	■	■	■	■	■	■	■	■	■	■	■	■	■	□	□	■	■	■	■	■	■	■	■	■	■	■	■	■	■	■	■	■	■	■
1;1.1;1.1.3	1;1.1;1.1.3;1.1.3.1	L1	EAI	ND	sel3	ERR718544			■■■■■■■■■■□■■■■■■■■■■■□■■■■■□□□□■□■■□■■■■■■	1	n	0		■	■	■	■	■	■	■	■	■	■	■	■	■	■	■	□	□	■	■	■	■	■	■	■	■	■	■	■	■	■	□	■	■	■	■	■
1;1.1;1.1.3	1;1.1;1.1.3;1.1.3.1	L1	EAI	ND	sel3	ERR718388	.	.	■■■■■■■■■■■■■■■■■■■■■■□■□□□■□□□□□□■■□■■■■■■	1	n	0		■	■	■	■	■	■	■	■	■	■	■	■	■	■	■	□	□	■	■	■	■	■	■	■	■	■	■	■	■	■	■	■	■	■	■	■
1;1.1;1.1.3	1;1.1;1.1.3;1.1.3.2	L1		3484	sel3	ERR751669			■■■□■■■■■■■■■■■■■■■■■■□■■■■■□□□□■□■■■■■■■■■	1	n	0		■	■	■	■	■	■	■	■	■	■	■	■	■	■	■	■	■	■	■	■	□	□	■	■	■	■	■	■	■	■	■	■	■	■	■	■
1;1.1;1.1.3	1;1.1;1.1.3;1.1.3.3	L1	EAI6-BGD1	591	sel2	ERR752163	.	.	■■■■■■■■■■■■■■■■■■■■■■□■■■■■□□□□■□■■■■■■■■■	2	n	0		■	■	■	■	■	■	■	■	■	■	■	■	■	■	■	■	■	■	■	■	■	■	■	■	■	■	■	■	■	■	■	■	■	■	■	■
1;1.2.1	1;1.2.1	L1	EAI	897	sel3	ERR234262	.	.	■■□■■■■■□□□□□□□□■■■□□■■■■■■■□□□□■□■■■■■■■■■	1	n	0		■	■	■	■	■	■	■	■	■	■	■	■	■	□	■	■	■	■	■	□	■	■	■	■	■	■	■	■	□	□	□	□	□	□	□	□
1;1.2.1	1;1.2.1;1.2.1.1	L1		19	sel1	ERR751771	.	.	■■□■■■■■■■■■■■■■■■■□□■■■■■■■□□□□■□■■■■■■■■■	1	n	0		■	■	■	■	■	■	■	■	■	■	■	■	■	□	■	■	■	■	■	□	■	■	■	■	■	■	■	■	■	■	■	■	■	■	■	■
1;1.2.1	1;1.2.1;1.2.1.1	L1		483	sel3	ERR718394			■■□■■■■■■■■■■■■■■■■□□■■■■■■■□□□□■□■■■■■□□□■	1	n	0		■	■	■	■	■	■	■	■	■	■	■	■	■	□	■	■	■	■	■	□	■	■	■	■	■	■	■	■	■	■	■	■	■	■	■	■
1;1.2.1	1;1.2.1;1.2.1.2	L1	EAI2_NON	ND	sel2	ERR751722			■■□■■■■□□□□□□□□□□□□□□□□□□■■■□□□□■□■■■■■□□■■	0		0		■	■	■	■	■	■	■	■	■	■	■	■	■	□	■	■	■	■	■	□	■	■	■	■	■	■	□	□	□	□	□	□	□	□	□	□
1;1.2.1	1;1.2.1;1.2.1.2	L1	EAI2_NON	ND	sel3	ERR751990	.	.	■■□■■■■□□□□□□□□□□□□□□□□□□■■■□□□□■□■■■■■□□■■	0		0		■	■	■	■	■	■	■	■	■	■	■	■	■	□	■	■	■	■	■	□	■	■	■	■	■	■	□	□	□	□	□	□	□	□	□	□
1;1.2.1	1;1.2.1;1.2.1.2	L1	EAI2_NON	89	sel3	ERR751657	.	.	■■□■■■■□□□□□□□□□□□□□□□□□□■■■□□□□■□■■■■■■■■■	0		0		■	■	■	■	■	■	■	■	■	■	■	■	■	□	■	■	■	■	■	□	■	■	■	■	■	■	□	□	□	□	□	□	□	□	□	□
1;1.2.1	1;1.2.1;1.2.1.2	L1	EAI2_NON	ND	sel3	ERR775762	.	.	■■□■■■■□□□□□□□□□□□□□□□□□□■■■□□□□■□■■■■■□□□□	0		0		■	■	■	■	■	■	■	■	■	■	■	■	■	□	■	■	■	■	■	□	■	■	■	■	■	■	□	□	□	□	□	□	□	□	□	□
1;1.2.1	1;1.2.1;1.2.1.2	L1		ND	sel3	ERR752162	.	Thailand	■■□■■■■□□□□□□□□□□□□□□□□□□■□□□□□□□□□□□□□■■■■	0		0		■	■	■	■		■	■	■	■	■	■	■	■	□	■	■	■	■	■	□	■	■	■	■	■	■	□	□	□	□	□	□	□	□	□	□
1;1.2.1	1;1.2.1;1.2.1.3	L1		19	sel2	ERR234266	.	.	■■□■■■■■■■■■■■■■■■■□□■■■■■■■□□□□■□■■■■■■■■■	1	n	0		■	■	■	■	■	■	■	■	■	■	■	■	■	□	■	■	■	■	■	□	■	■	■	■	■	■	■	■	■	■	■	■	■	■	■	■
1;1.2.1	1;1.2.1;1.2.1.3	L1		413	sel3	ERR718466			■□□■■■■■■■■■■■■■■■■□□■■■■■■■□□□□■□■■■■■■■■■	1	n	0		■	■	■	■	■	■	■	■	■	■	■	■	□	□	■	■	■	■	■	□	■	■	■	■	■	■	■	■	■	■	■	■	■	■	■	■
1;1.2.2	1;1.2.2	L1	EAI	48	sel1	ERR234164	.	.	■■■■■■■■■■■■■■■■■■■■■■■■■■■■□□□□■□■■■■■□■■■	1	n	0		■	■	■	■	■	■	■	■	■	■	■	■	■	■	■	■	■	■	■	■	■	■	■	■	■	■	■	■	■	■	■	■	■	■	■	■
1;1.2.2	1;1.2.2	L1	EAI	514	sel3	ERR751953	.	.	■■■■■■■■■■■■■■■■■■■■■■■■■□□■□□□□■□■■■■■□■■■	2	n	0		■	■	■	■	■	■	■	■	■	■	■	■	■	■	■	■	■	■	■	■	■	■	■	■	■	■	■	■	■	■	■	■	■	■	■	■
1;1.2.2	1;1.2.2	L1		517	sel3	ERR718502	.	.	■■■■■■■■■■■■■■■■■■■■■■■■■■■■□□□□■□■■■■■□□■■	1	n	0		■	■	■	■	■	■	■	■	■	■	■	■	■	■	■	■	■	■	■	■	■	■	■	■	■	■	■	■	■	■	■	■	■	■	■	■
1;1.2.2	1;1.2.2	L1	EAI	806	sel3	ERR036223	.	Malawi	■■■■□■■■■■■■■■■■■■■■■■■■■■■■□□□□■□■■■■■□■■■	1	n	0		■	■	■	■	■	■	■	■	■	■	■	■	■	■	□	□	□	□	■	■	■	■	□	■	■	■	■	■	■	■	■	■	■	■	■	■
1;1.2.2	1;1.2.2	L1	EAI	1313	sel3	ERR718554			■■■■■■■■■■■■■■■■■■■■■■■■■□■■□□□□■□■■■■■□■■■	1	n	0		■	■	■	■	■	■	■	■	■	■	■	■	■	■	■	■	■	■	■	■	■	■	■	■	■	■	■	■	■	■	■	■	■	■	■	■
1;1.2.2	1;1.2.2	L1	EAI	ND	sel3	ERR718354			■■■■■■■■□□□■■■■■■■■■■■■■■□■■□□□□■□■■■■■□■■■	1	n	0		■	■	■	■	■	■	■	■	■	■	■	■	■	■	■	■	■	■	■	■	■	■	■	■	■	■	■	■	□	□	□	■	■	■	■	■
1;1.2.2	1;1.2.2	L1	EAI	477	sel3	ERR752054			■□■■■■■■■■■■■■■■■■■■■■■■■■■■□□□□■□■■■■■□■■■	1	n	0		■	■	■	■	■	■	■	■	■	■	■	■	□	■	■	■	■	■	■	■	■	■	■	■	■	■	■	■	■	■	■	■	■	■	■	■
1;1.2.2	1;1.2.2	L1	EAI	ND	sel3	ERR751739			■■■■■■■■■■■■■■■■■■□■■■■■■■■■□□□□■□■■■■■□■■■	1	n	0		■	■	■	■	■	■	■	■	■	■	■	■	■	■	■	■	■	■	■	■	■	■	■	■	■	■	■	■	■	■	■	■	■	■	■	■
1;1.2.2	1;1.2.2	L1	EAI	ND	sel3	ERR046898	.	United Kingdom: Midlands	□□□■■■■■■■■■■■■■■■■■■■■■■■■■□□□□■□■■□■■□■■■	1	n	0		■	■	■	■	■	■	■	■	■	■	■	□	□	□	□	□	□	□	□	□	■	■	■	■	■	■	■	■	■	■	■	■	■	■	■	■
1;1.2.2	1;1.2.2	L1	EAI	138	sel3	ERR234191	.	.	■■■■■■■■■■■■■■■■■■■■■■■■■■■■□□□□■□■■■■■□□□□	1	n	0		■	■	■	■	■	■	■	■	■	■	■	■	■	■	■	■	■	■	■	■	■	■	■	■	■	■	■	■	■	■	■	■	■	■	■	■
2;2.1	2;2.1	L2	Beijing	523	sel1	SRR1710060	.	.	■■■■■■■■■■■■■■■■■■■■■■■■■■■■■■■■■■■■■■■■■■■	3	n	0		■	■	■	■	■	■	1021■	■	■	■	■	■	■	■	■	■	■	■	■	■	■	■	■	■	■	□	□	■	■	■	■	■	■	■	■	■
2;2.1	2;2.1	L2	Beijing	523	sel3	ERR2704676		USA	■■■■■■■■■■■■■■■■■■■■■■■■■■■■■■■■■■■■■■■■■■■	2	n	0		■	■	■	■	■	■	1021■	■	■	■	■	■	■	■	■	■	■	■	■	■	■	■	■	■	■	□	□	■	■	■	■	■	■	■	■	■
2;2.1	2;2.1	L2	Beijing	623	sel3	ERR234216	.	.	■■■■■■■■■■■■■■■■■■■■■■□■■■■■■■■■■■■■■■■■■■■	2	n	0		■	■	■	■	■	■	1021■	■	■	■	□	■	■	■	■	■	□	□	■	■	■	■	■	■	■	□	□	■	■	■	■	■	■	■	■	■
2	2;2.1	L2	Beijing	955	sel1	ERR234252	.	.	□□□□□□□□□□□□□□□□□□□□□□□□■■■■■■■■■■■■■■■■■■■	1	y	0		■	■	■	■	■	■	1021■	□	□	□	□	□	□	□	□	□	□	□	□	□	□	□	□	□	□	□	□	□	□	□	□	□	□	□	□	□
2	2;2.1	L2	Beijing	ND	sel3	ERR234248	.	.	□□□□□□□□□□□□□□□□□□□□□□□□■■■■■□■■■■■■■■■□■■■	1	y	0		■	■	■	■	■	■	1021■	□	□	□	□	□	□	□	□	□	□	□	□	□	□	□	□	□	□	□	□	□	□	□	□	□	□	□	□	□
2;2.2;2.2.1	2;2.2;2.2.1	L2	Beijing	250	sel2	ERR234105	.	.	□□□□□□□□□□□□□□□□□□□□□□□□□□□□□□□□□□□□□■■■■■■	0		1	y	■	■	■	■	341■	□	□	□	□	□	□	□	□	□	□	□	□	□	□	□	□	□	□	□	□	□	□	□	□	□	□	□	□	□	□	□
2;2.2;2.2.1	2;2.2;2.2.1;2.2.1.1	L2	Beijing	1	sel1+	ERR2704702	.	USA	□□□□□□□□□□□□□□□□□□□□□□□□□□□□□□□□□□■■■■■■■■■	0		1	y	■	■	■	■	341■	□	□	□	□	□	□	□	□	□	□	□	□	□	□	□	□	□	□	□	□	□	□	□	□	□	□	□	□	□	□	□
2;2.2;2.2.1	2;2.2;2.2.1;2.2.1.2;2.2.1.2.1	L2	Beijing	1	sel2	SRR671795	.	.	□□□□□□□□□□□□□□□□□□□□□□□□□□□□□□□□□□■■■■■■■■■	0		1	y	■	■	■	■	341■	□	□	□	□	□	□	□	□	□	□	□	□	□	□	□	□	□	□	□	□	□	□	□	□	□	□	□	□	□	□	□
2;2.2;2.2.1	2;2.2;2.2.1;2.2.1.2;2.2.1.2.2	L2	Beijing	540	sel2	ERR234112	.	.	□□□□□□□□□□□□□□□□□□□□□□□□□□□□□□□□□□■■□□□□■■■	0		1	y	■	■	■	■	341■	□	□	□	□	□	□	□	□	□	□	□	□	□	□	□	□	□	□	□	□	□	□	□	□	□	□	□	□	□	□	□
2;2.2;2.2.1	2;2.2;2.2.1;2.2.1.2;2.2.1.2.2	L2	Beijing	3231	sel3	ERR234129	.	.	□□□□□□□□□□□□□□□□□□□□□□□□□□□□□□□□□□■■■□□□■■■	0		1	y	■	■	■	■	341■	□	□	□	□	□	□	□	□	□	□	□	□	□	□	□	□	□	□	□	□	□	□	□	□	□	□	□	□	□	□	□
2;2.2;2.2.1	2;2.2;2.2.1;2.2.1.2;2.2.1.2.2;2.2.1.2.2.2	L2	Beijing	941	sel1	ERR234210	.	.	□□□□□□□□□□□□□□□□□□□□□□□□□□□□□□□□□□■■■■■■□■■	0		1	y	■	■	■	■	341■	□	□	□	□	□	□	□	□	□	□	□	□	□	□	□	□	□	□	□	□	□	□	□	□	□	□	□	□	□	□	□
2;2.2;2.2.1	2;2.2;2.2.1;2.2.1.2;2.2.1.2.2;2.2.1.2.2.3.1	L2	Beijing	1	sel2	SRR849475	W-148		□□□□□□□□□□□□□□□□□□□□□□□□□□□□□□□□□□■■■■■■■■■	0		1	y	■	■	■	■	341■	□	□	□	□	□	□	□	□	□	□	□	□	□	□	□	□	□	□	□	□	□	□	□	□	□	□	□	□	□	□	□
2;2.2;2.2.1	2;2.2;2.2.1;2.2.1.2;2.2.1.2.2;2.2.1.2.2.3.2;2.2.1.2.2.3.2.1	L2	Beijing	1	sel2	ERR067702	1463R	.	□□□□□□□□□□□□□□□□□□□□□□□□□□□□□□□□□□■■■■■■■■■	0		1	y	■	■	■	■	341■	□	□	□	□	□	□	□	□	□	□	□	□	□	□	□	□	□	□	□	□	□	□	□	□	□	□	□	□	□	□	□
2;2.2;2.2.1	2;2.2;2.2.1;2.2.1.2;2.2.1.2.2;2.2.1.2.2.4	L2	Beijing	190	sel2	ERR234102	.	.	□□□□□□□□□□□□□□□□□□□□□□□□□□□□□□□□□□■■■■■□■■■	0		1	y	■	■	■	■	341■	□	□	□	□	□	□	□	□	□	□	□	□	□	□	□	□	□	□	□	□	□	□	□	□	□	□	□	□	□	□	□
2;2.2;2.2.1;2.2.1.2	2;2.2;2.2.1;2.2.1.2;2.2.1.2.2;2.2.1.2.2.4;2.2.1.2.2.4.1	L2	Beijing	1	sel2	ERR234263	.	.	□□□□□□□□□□□□□□□□□□□□□□□□□□□□□□□□□□■■■■■■■■■	0		1	y	■	■	■	■	341■	□	□	□	□	□	□	□	□	□	□	□	□	□	□	□	□	□	□	□	□	□	□	□	□	□	□	□	□	□	□	□
2;2.2;2.2.1;2.2.1.1	2;2.2;2.2.1;2.2.1.2;2.2.1.2.2;2.2.1.2.2.5	L2	Beijing	1	sel2	ERR234190	.	.	□□□□□□□□□□□□□□□□□□□□□□□□□□□□□□□□□□■■■■■■■■■	0		1	y	■	■	■	■	341■	□	□	□	□	□	□	□	□	□	□	□	□	□	□	□	□	□	□	□	□	□	□	□	□	□	□	□	□	□	□	□
2;2.2;2.2.2	2;2.2;2.2.2	L2	Beijing	190	sel3	ERR552177	.	.	□□□□□□□□□□□□□□□□□□□□□□□□□□□□□□□□□□■■■■■□■■■	0		2	y&n	■	■	■	■	341■	□	□	□	□	□	□	□	□	□	□	□	□	□	□	□	□	□	□	□	□	□	□	□	□	□	□	□	□	□	□	□
2;2.2;2.2.2	2;2.2;2.2.2	L2	Beijing	1	sel1	ERR551636	.	.	□□□□□□□□□□□□□□□□□□□□□□□□□□□□□□□□□□■■■■■■■■■	0		1	y	■	■	■	■	341■	□	□	□	□	□	□	□	□	□	□	□	□	□	□	□	□	□	□	□	□	□	□	□	□	□	□	□	□	□	□	□
2;2.2;2.2.2	2;2.2;2.2.2	L2	Beijing	1	sel3	ERR2704699		USA	□□□□□□□□□□□□□□□□□□□□□□□□□□□□□□□□□□■■■■■■■■■	0		1	y	■	■	■	■	341■	□	□	□	□	□	□	□	□	□	□	□	□	□	□	□	□	□	□	□	□	□	□	□	□	□	□	□	□	□	□	□
2;2.2;2.2.2	2;2.2;2.2.2	L2	Beijing	269	sel2	ERR234211	.	.	□□□□□□□□□□□□□□□□□□□□□□□□□□□□□□□□□□□□■■■■■■■	0		1	y	■	■	■	■	341■	□	□	□	□	□	□	□	□	□	□	□	□	□	□	□	□	□	□	□	□	□	□	□	□	□	□	□	□	□	□	□
3		L3		486	sel2	ERR234219	.	.	■■■□□□□■■■■■■■■■■■■■■■□□□□□□□□□□□□□□□■■■■■■	0		0		■	■	■	■	■	■	■	■	■	■	■	■	■	■	■	■	■	■	■	■	□	□	□	□	□	□	□	■	■	■	■	■	■	■	■	■
3		L3	CAS1_Delhi	2696	sel1+	ERR234109	.	.	■■■□□□□■■■■■■■■■■■■■■■■□□□□□□□□□□□■■■■■■■■■	1	y	0		■	■	■	■	■	■	■	■	■	■	■	■	■	■	■	■	■	■	■	■	□	□	□	□	□	□	□	■	■	■	■	■	■	■	■	■
3		L3	CAS1_Delhi	2696	sel3	ERR234178	.	.	■■■□□□□■■■■■■■■■■■■■■■■□□□□□□□□□□□■■■■■■■■■	1	y	0		■	■	■	■	■	■	■	■	■	■	■	■	■	■	■	■	■	■	■	■	□	□	□	□	□	□	□	■	■	■	■	■	■	■	■	■
3		L3		ND	sel3	ERR234179	.	.	□□□□□□□□■■■■■■■■■■■■■■■□□□□□□□□□□□■■■■■■■■■	1	y	1	y	■	■	■	■	■	■	■	■	□	□	□	□	□	□	□	□	□	□	□	□	□	□	□	□	□	□	□	□	■	■	■	■	■	■	■	■
3		L3		2696	sel3	ERR036209	.	Malawi	■■■□□□□■■■■■■■■■■■■■■■■□□□□□□□□□□□■■■■■■■■■	2	y&n	0		■	■	■	■	■	■	■	■	■	■	■	■	■	■	■	■	■	■	■	■	□	□	□	□	□	□	□	■	■	■	■	■	■	■	■	■
3		L3		ND	sel3	ERR234218	.	.	■■■□□□□■■■■■■■■■■■■■■■■□□□□□□□□□□□■■□□■■■■■	1	y	0		■	■	■	■	■	■	■	■	■	■	■	■	■	■	■	■	■	■	■	■	□	□	□	□	□	□	□	■	■	□	■	■	■	■	■	■
3		L3		ND	sel3	ERR245747	.	Malawi	■■■□□□□■■■■■■■■■■■■■■■■□□□□□□□□□□□■■□□■■■■■	1	y	0		■	■	■	■	■	■	■	■	■	■	□	■	■	■	■	■	■	■	■	■	□	□	□	□	□	□	□	■	■	■	■	■	■	■	■	■
3		L3	CAS	ND	sel3	ERR234153	.	.	■■■□□□□■■■■■■■■■■■■■■■■□□□□□□□□□□□■■□□■■■■■	1	y	1	n	■	■	■	■	■	■	■	■	■	■	■	■	■	■	■	■	■	■	■	■	□	□	□	□	□	□	□	□	■	■	■	■	■	■	■	■
3		L3		ND	sel3	ERR2704693		Germany	■■■□□□□■■■■■■■■■■■■■■■■□□□□□□□□□□□□□■■■■■■■	1	y	0		■	■	■	■	■	■	■	■	■	■	■	■	■	■	■	■	■	■	■	■	□	□	□	□	□	□	□	■	■	■	■	■	■	■	■	■
3		L3	CAS	ND	sel3	ERR234234	.	.	■■■□□□□■■□■■■■■■■■■■■■■□□□□□□□□□□□■■■■■■■■■	1	y	1	n	■	■	■	■	■	■	■	■	■	■	■	■	■	■	■	■	■	■	■	■	□	□	□	□	□	□	□	■	■	□	■	■	■	■	■	■
3		L3	CAS	2398	sel1	ERR502535	.	.	■■■□□□□■■■■■■■■■■■■■■■□□■□□□□□□■■■■■■■■■■■■	0		1	n	■	■	■	■	■	■	■	■	■	■	■	■	■	■	■	■	■	■	■	■	□	□	□	□	□	□	□	■	■	■	■	■	■	■	■	■
3, 3.1.1		L3	CAS1_Kili	21	sel1	ERR2245388	.	Norway	■■■□□□□■■□■■■■■■■■■□□□□□□□□□□□□□□□□■■■■■■■■	0		0		■	■	■	■	■	■	■	■	■	■	■	■	■	■	■	■	■	■	■	■	□	□	□	□	□	□	□	■	■	□	■	■	■	■	■	■
3, 3.1.1		L3	CAS1_Kili	21	sel3	ERR2245421	.	Norway	■■■□□□□■■□■■■■■■■■■□□□□□□□□□□□□□□□□■■■■■■■■	0		0		■	■	■	■	■	■	■	■	■	■	■	■	■	■	■	■	■	■	■	■	□	□	□	□	□	□	□	■	■	□	■	■	■	■	■	■
3, 3.1.1		L3	CAS1_Kili	21	sel3	ERR2245409	.	Norway	■■■□□□□■■□■■■■■■■■■□□□□□□□□□□□□□□□□■■■■■■■■	0		0		■	■	■	■	■	■	■	■	■	■	■	■	■	■	□	□	□	■	■	■	□	□	□	□	□	□	□	■	■	□	■	■	■	■	■	■
3, 3.1.1		L3	CAS1_Kili	1765	sel2	ERR2245380		Norway	■■■□□□□■■□■■□■■■■■■□□□□□□□□□□□□□□□□■■■■■■■■	0		0		■	■	■	■	■	■	■	■	■	■	■	■	■	■	■	■	■	■	■	■	□	□	□	□	□	□	□	■	■	□	■	■	□	■	■	■
3, 3.1.1		L3	CAS	ND	sel3	ERR234167	.	.	■■■□□□□■■□■■■■■■■■□□□□□□□□□□□□□□□□□■■■■■■■■	0		0		■	■	■	■	■	■	■	■	■	■	■	■	■	■	■	■	■	■	■	■	□	□	□	□	□	□	□	■	■	□	■	■	■	■	■	■
3, 3.1.2, 3.1.2.1		L3	CAS	ND	sel1	ERR234192	.	.	■■■□□□□□□□■■■■■■■■■■■■■□□□□□□□□□□□■■■■■■■■■	1	y	0		■	■	■	■	■	■	■	■	■	■	■	■	■	■	■	■	■	■	■	□	□	□	□	□	□	□	□	□	□	□	■	■	■	■	■	■
4,4.1		L4	Euro-American-Ghana	44	sel3	ERR751340	.	.	■■■■■■■■■■■■■■■■■■■■■■□■■■■■■■■■□□□□■■■■■■■	1	n	0		■	■	■	■	■	■	■	■	■	■	■	■	■	■	□	□	□	□	□	□	□	■	■	■	■	□	□	■	■	■	■	■	■	■	■	■
4,4.1,4.1.1,4.1.1.1		L4	Euro-American-X2	137	sel3	ERR2653019	.	Brazil	■■■■■■■■■■■■■■■■■□■■■■■■■■■■■■■■□□□□■■□□□□■	1	n	0		■	■	■	■	■	■	■	■	■	■	■	■	■	■	□	□	□	□	□	□	□	■	■	■	■	□	□	■	■	■	■	■	■	■	■	■
4,4.1,4.1.1,4.1.1.3		L4		119	sel1	ERR072087	.	United Kingdom: Midlands	■■■■■■■■■■■■■■■■■□■■■■■■■■■■■■■■□□□□■■■■■■■	2	n	0		■	■	■	■	■	■	■	■	■	■	■	■	■	■	□	□	□	□	□	□	□	■	■	■	■	□	□	■	■	■	■	■	■	■	■	■
4,4.1,4.1.2		L4	Euro-American-Haarlem(4.1.2)	37	sel1	ERR2652972	.	Canada	■■■■■■■■■■■■□■■■■■■■■■■■■■■■■■■■□□□□■■■■■■■	1	n	0		■	■	■	■	■	■	■	■	■	■	■	■	■	■	□	□	□	□	□	□	□	■	■	■	■	□	□	■	■	■	■	■	□	■	■	■
4,4.1,4.1.2,4.1.2.1		L4	Euro-American-Haarlem(4.1.2)	37	sel2	SRR5073877	.	Vietnam	■■■■■■■■■■■■□■■■■■■■■■■■■■■■■■■■□□□□■■■■■■■	2	n	0		■	■	■	■	■	■	■	■	■	■	■	■	■	■	□	□	□	□	□	□	□	■	■	■	■	□	□	■	■	■	■	■	□	■	■	■
4,4.1,4.1.2,4.1.2.1		L4	Euro-American-Haarlem(4.1.2)	53	sel3	ERR552680	.	.	■■■■■■■■■■■■■■■■■■■■■■■■■■■■■■■■□□□□■■■■■■■	2	n	0		■	■	■	■	■	■	■	■	■	■	■	■	■	■	□	□	□	□	□	□	□	■	■	■	■	□	□	■	■	■	■	■	■	■	■	■
4,4.1,4.1.2,4.1.2.1		L4	Euro-American-Haarlem(4.1.2)	47	sel3	ERR234259	.	.	■■■■■■■■■■■■■■■■■■■■■■■■■□□□□□□■□□□□■■■■■■■	1	y	0		■	■	■	■	■	■	■	■	■	■	■	■	■	■	□	□	□	□	□	□	□	■	■	■	■	□	□	■	■	■	■	■	■	■	■	■
4,4.1,4.1.2,4.1.2.1		L4	Euro-American-Haarlem(4.1.2)	62	sel3	ERR234170	.	.	■■■■■■■■■■■■■■■■■■■■■■■■■□□□□□□■□□□□■■■□■■■	2	y	0				■	■	■	839■	■	■	■	■	■	■	■	■	□	□	□	□	□	□	□	■	■	■	■	□	□	■	■	■	■	■	■	■	■	■
4,4.1,4.1.2,4.1.2.1		L4	Euro-American-Haarlem(4.1.2)	42	sel3	SRR5073565	.	Vietnam	■■■■■■■■■■■■■■■■■■■■□□□□■■■■■■■■□□□□■■■■■■■	1	n	0		■	■	■	■	■	■	■	■	■	■	■	■	■	■	□	□	□	□	□	□	□	■	■	■	■	□	□	■	■	■	■	■	■	■	■	■
4,4.1,4.1.2,4.1.2.1		L4	Euro-American-Haarlem(4.1.2)	1567	sel3	ERR2653148	.	Brazil	■■■■■■■■■■■■■■■■■■■■■□□□■■■■□■■■□□□□■■■■■■■	1	n	0		■	■	■	■	■	■	■	■	■	■	■	■	■	■	□	□	□	□	□	□	□	■	■	■	■	□	□	■	■	■	■	■	■	■	■	■
4,4.1,4.1.2,4.1.2.1		L4	Euro-American-Haarlem(4.1.2)	1260	sel3	ERR2653128	.	Brazil	□□□□□□□□□□□□□□□□□□□□□□□□■■■■■□□■□□□□■■■■■■■	1	y	0		■	■	■	■	■	839■	□	□	□	□	□	□	□	□	□	□	□	□	□	□	□	□	□	□	□	□	□	□	□	□	□	□	□	□	□	□
4,4.1,4.1.2,4.1.2.1		L4	Euro-American-Haarlem(4.1.2)	2	sel3	ERR757147	.	Argentina	□□□□□□□□□□□□□□□□□□□□□□□□■□□□□□□■□□□□■■■■■■■	1	y	0		■	■	■	■	■	837■	□	□	□	□	□	□	□	□	□	□	□	□	□	□	□	□	□	□	□	□	□	□	□	□	□	□	□	□	□	□
4,4.2,4.2.1		L4	Euro-American-Ural(4.2.1)	262	sel1	ERR067645	.	Russia	■■■■■■■□□■■■■■■■■■■■■■■■■■■■□□□■□□□□■■■■■■■	1	n	0		■	■	■	■	■	■	■	■	■	■	■	■	■	■	□	□	□	□	□	□	□	■	■	■	■	□	□	□	□	■	■	■	■	■	■	■
4,4.2,4.2.2		L4	Euro-American-Ural(4.2.1)	53	sel3+	ERR552448	.	Congo	■■■■■■■■■■■■■■■■■■■■■■■■■■■■■■■■□□□□■■■■■■■	1	n	0		■	■	■	■	■	■	■	■	■	■	■	■	■	■	□	□	□	□	□	□	□	■	■	■	■	□	□	■	■	■	■	■	■	■	■	■
4,4.2,4.2.2,4.2.2.1		L4	Euro-American-Ural(4.2.1)	41	sel2	ERR028615	.	Netherlands	■■■■■■■■■■■■■■■■■■■□□□□□■□□■■■■■□□□□■■■■■■■	0		0		■	■	■	■	■	■	■	■	■	■	■	■	■	■	□	□	□	□	□	□	□	■	■	■	■	□	□	■	■	■	■	■	■	■	■	■
4,4.3,4.3.1		L4		535	sel2	SRR5067407	.	Vietnam	■■■■■■■■■■■■■■■■■■■■■□□□■■■■■■■■□□□□■■■■■■■	1	y	0		■	■	■	■	■	■	■	■	■	■	■	■	■	■	□	□	□	□	□	□	□	■	■	■	■	□	□	■	■	■	■	■	■	■	■	■
4,4.3,4.3.2		L4	Euro-American-LAM	ND	sel2	ERR751607	.	Peru	■■■■■■■■□□□■■■■■■■■■■□□□■■■■■■■■□□□□■■■■■■■	2	y&n	0		■	■	■	■	■	■	■	■	■	■	■	■	■	■	□	□	□	□	□	□	□	■	■	■	■	□	□	■	□	□	□	■	■	■	■	■
4,4.3,4.3.2		L4	Euro-American-LAM	106	sel3	ERR751561	.	Peru	■■■■■■■■□□□■■■■■■■■□□□□□□□□□□□□□□□□□□□■■■■■	0		0		■	■	■	■	■	■	■	■	■	■	■	■	■	■	□	□	□	□	□	□	□	■	■	■	■	□	□	■	□	□	□	■	■	■	■	■
4,4.3,4.3.2,4.3.2.1		L4	Euro-American-LAM	ND	sel2	SRR974839	F11	.	■■■■■■■■□□□■■■■■■■■■■□□□■■■■■■■■□□□□■■■■■■■	1	y	0		■	■	■	■	■	■	■	■	■	■	■	■	■	■	□	□	□	□	□	□	□	■	■	■	■	□	□	■	□	□	□	■	■	■	■	■
4,4.3,4.3.3		L4	Euro-American-LAM	ND	sel1	ERR234258	.	.	■■■■■■■■■■■■■■■■□□□□□■■■■□□□□■■■□□□□■■■■■■■	2	y&n	0		■	■	■	■	■	■	■	■	■	■	■	■	■	■	□	□	□	□	□	□	□	■	■	■	■	□	□	■	■	■	■	■	■	■	■	■
4,4.3,4.3.3		L4	Euro-American-LAM	1890	sel3	SRR1144800	KZN 4207		■■■■■■■■■■■■■■■■■■■■■□□□■■■■■■■■□□□□■■■□■■■	1	y	0		■	■	■	■	■	■	■	■	■	■	■	■	■	■	□	□	□	□	□	□	□	■	■	■	■	□	□	■	■	■	■	■	■	■	■	■
4,4.3,4.3.3		L4	Euro-American-LAM	535	sel3	ERR751609	.	Peru	■■■■■■■■■■■■■■■■■■■■■□□□■■■■■■■■□□□□■■■■■■■	1	y	0		■	■	■	■	■	■	■	■	■	■	■	■	■	■	□	□	□	□	□	□	□	■	■	■	■	□	□	■	■	■	■	■	■	■	■	■
4,4.3,4.3.3		L4	Euro-American-LAM	ND	sel3	ERR2653145	.	Brazil	■■■■■■■■■■■■■■■■■■■■■□□□■■■■□■■■□□□□■□□□□□□	1	y	0		■	■	■	■	■	■	■	■	■	■	■	■	■	■	□	□	□	□	□	□	□	■	■	■	■	□	□	■	■	■	■	■	■	■	■	■
4,4.3,4.3.3		L4	Euro-American-LAM	1410	sel3	ERR2653010	.	Brazil	■■■■■■■■■■■■■■■■■■■■■□□□□□□□□□□□□□□□□□□□□□□	1	y	0		■	■	■	■	■	■	■	■	■	■	■	■	■	■	□	□	□	□	□	□	□	■	■	■	■	□	□	■	■	■	■	■	■	■	■	■
4,4.3,4.3.3		L4	Euro-American-LAM	635	sel3	ERR553316	.	Congo	□□□□□□□□□□□□□□□□□□□□□□□□■■■■□■■■□□□□■■■■■■■	1	y	0		■	■	■	■	■	647■	□	□	□	□	□	□	□	□	□	□	□	□	□	□	□	□	□	□	□	□	□	□	□	□	□	□	□	□	□	□
4,4.3,4.3.4,4.3.4.1		L4	Euro-American-LAM	1888	sel2	ERR036187	.	Malawi	■■□■■■■■■■■■■■■■■■■■■□□□■■■■■■■■□□□□■■■■■■■	1	y	0		■	■	■	■	■	■	■	■	■	■	■	■	■	□	□	□	□	□	□	□	□	■	■	■	■	□	□	■	■	■	■	■	■	■	■	■
4,4.3,4.3.4,4.3.4.1		L4	Euro-American-LAM	1910	sel3	ERR2653154	.	Brazil	■■□■■■■■■■■■□■■■■■■■■□□□■■■■■■■■□□□□■■■■■■■	1	y	0		■	■	■	■	■	■	■	■	■	■	■	■	■	□	□	□	□	□	□	□	□	■	■	■	■	□	□	■	■	■	■	■	□	■	■	■
4,4.3,4.3.4,4.3.4.2,4.3.4.2.1		L4		ND	sel2	ERR245848	.	Malawi	□□□■■■■■■■■■■■■■■■■■■□□□■■□□□□■■□□□□■■□■■■■	1	y	0		■	■	■	■	■	■	■	■	■	■	■	□	□	□	□	□	□	□	□	□	□	■	■	■	■	□	□	■	■	■	■	■	■	■	■	■
4,4.4,4.4.1		L4	Euro-American-S	4	sel2	ERR2653229	.	Brazil	□□□□□□□□□□□□□□□□□□□□□□□□■■■■■■■■□□□□■■■■■■■	0		1	y	■	■	■	■	■	■	439■	□	□	□	□	□	□	□	□	□	□	□	□	□	□	□	□	□	□	□	□	□	□	□	□	□	□	□	□	□
4,4.4,4.4.1,4.4.1.1		L4	Euro-American-S	34	sel1	SRR5073887	.	Vietnam	■■■■■■■■□□■■■■■■■■■■■■■■■■■■■■■■□□□□■■■■■■■	1	n	1	n	■	■	■	■	■	■	439■	■	■	■	■	■	■	■	□	□	□	□	□	□	□	■	■	■	■	□	□	■	□	□	■	■	■	■	■	■
4,4.4,4.4.1,4.4.1.2		L4	Euro-American-S	1916	sel2	ERR257899	.	Netherlands	■■■■■■■■■■■■□□□□□■■■■■■■■■■■■■■■□□□□■■■■■■■	1	n	0		■	■	■	■	■	■	■	■	■	■	■	■	■	□	□	□	□	□	□	□	□	■	■	■	■	□	□	■	■	■	■	■	□	□	□	□
4,4.4,4.4.2		L4	Euro-American-S	53	sel3	SRR5067373	.	Vietnam	■■■■■■■■■■■■■■■■■■■■■■■■■■■■■■■■□□□□■■■■■■■	1	n	0		■	■	■	■	■	■	■	■	■	■	■	■	■	■	□	□	□	□	□	□	□	■	■	■	■	□	□	■	■	■	■	■	■	■	■	■
4,4.4,4.4.2		L4	Euro-American-S	ND	sel2	SRR5073675	.	Vietnam	■■■■■■■■■■■□■■□□□□□□□□□□■■■■■■■■□□□□■■■■■■■	1	y	0		■	■	■	■	■	■	■	■	■	■	■	■	■	■	□	□	□	□	□	□	□	■	■	■	■	□	□	■	■	■	■	□	■	■	□	□
4,4.4,4.4.2		L4	Euro-American-S	53	sel3	ERR234183	.	.	■■■■■■■■■■■■■■■■■■■■■■■■■■■■■■■■□□□□■■■■■■■	2	n	0		■	■	■	■	■	■	■	■	■	■	■	■	■	■	□	□	□	□	□	□	□	■	■	■	■	□	□	■	■	■	■	■	■	■	■	■
4,4.5		L4	Euro-American-NEW1	53	sel1	SRR5073715	.	Vietnam	■■■■■■■■■■■■■■■■■■■■■■■■■■■■■■■■□□□□■■■■■■■	1	n	0		■	■	■	■	■	■	■	■	■	■	■	■	■	■	□	□	□	□	□	□	□	■	■	■	■	□	□	■	■	■	■	■	■	■	■	■
4,4.5		L4	Euro-American-NEW1	53	sel3	SRR5065316		Vietnam	■■■■■■■■■■■■■■■■■■■■■■■■■■■■■■■■□□□□■■■■■■■	2	n	0		■	■	■	■	■	■	■	■	■	■	■	■	■	■	□	□	□	□	□	□	□	■	■	■	■	□	□	■	■	■	■	■	■	■	■	■
4,4.5		L4	Euro-American-NEW1	276	sel3	SRR5067674	.	Vietnam	■■■■■■■■■■■■■■■■■■■■■■■■□□□□□□■■□□□□■■■■■■■	2	n	0		■	■	■	■	■	■	■	■	■	■	■	■	■	■	□	□	□	□	□	□	□	■	■	■	■	□	□	■	■	■	■	■	■	■	■	■
4,4.5		L4	Euro-American-NEW1	276	sel3	SRR5065268	.	Vietnam	■■■■■■■■■■■■■■■■■■■■■■■■□□□□□□■■□□□□■■■■■■■	1	y	0		■	■	■	■	■	■	■	■	■	■	■	■	■	■	□	□	□	□	□	□	□	■	■	■	■	□	□	■	■	■	■	■	■	■	■	■
4,4.5		L4	Euro-American-NEW1	ND	sel3	SRR5073746	.	Vietnam	■■■■■■■□□□□□□□□□□□□■■■■■□□□□□□■■□□□□■■□□□■■	1	y	0		■	■	■	■	■	■	■	■	■	■	■	■	■	■	□	□	□	□	□	□	□	■	■	■	■	□	□	□	□	□	□	□	□	□	□	□
4,4.5		L4	Euro-American-NEW1	ND	sel3	SRR5067415	.	Vietnam	□□□□□□□□□□□□□□□□□□□□□□□□□□□□□□■■□□□□■■■■■■■	1	y	0		■	■	■	■	245■	□	□	□	□	□	□	□	□	□	□	□	□	□	□	□	□	□	□	□	□	□	□	□	□	□	□	□	□	□	□	□
4,4.6,4.6.1,4.6.1.1		L4	Euro-American-Uganda2	420	sel1	ERR551416	.	Congo	■■□□■■■■■■■■■■■■□□■■■■■■■■■■■■■■□□□□■■■□■■□	1	n	0		■	■	■	■	■	■	■	■	■	■	■	■	■	□	□	□	□	□	□	□	□	□	■	■	■	□	□	■	■	■	■	■	■	■	■	■
4,4.6,4.6.1,4.6.1.2		L4	Euro-American-Uganda1	73	sel2	ERR551583	.	Congo	■■■■■■■■■■■■□■■■■■■■■■■■■■■■■■■■□□□□■■■□■■■	2	n	1		■	■	■	■	■	■	■294	■	■	■	■	■	■	■	□	□	□	□	□	□	□	■	■	■	■	□	□	■	■	■	■	■	□	■	■	■
4,4.6,4.6.1,4.6.1.2		L4	Euro-American-Uganda1	52	sel3	ERR040131	.	Uganda	■■■■■■■■■■■■■■■■■■■■■■■■■■■■■■■■□□□□■■■□■■■	2	n	0		■	■	■	■	■	■	■294	■	■	■	■	■	■	■	□	□	□	□	□	□	□	■	■	■	■	□	□	■	■	■	■	■	■	■	■	■
4,4.6,4.6.1,4.6.1.2		L4	Euro-American-Uganda1	78	sel3	ERR234163	.	.	■■■■■■■■■■■■■■■■■■■■■■■■■■■■■■■■□□□□■■■□□■■	2	n	0		■	■	■	■	■	■	■294	■	■	■	■	■	■	■	□	□	□	□	□	□	□	■	■	■	■	□	□	■	■	■	■	■	■	■	■	■
4,4.6,4.6.1,4.6.1.2		L4	Euro-American-Uganda1	51	sel3	ERR551253	.	Congo	■■■■■■■■■■■■■■■■■■■■■■■■■■■■■■■■□□□□■■■□□□□	2	n	0		■	■	■	■	■	■	■294	■	■	■	■	■	■	■	□	□	□	□	□	□	□	■	■	■	■	□	□	■	■	■	■	■	■	■	■	■
4,4.6,4.6.2,4.6.2.2		L4	Euro-American-Cameroun	772	sel3	ERR502488	.	.	■■■■■■■■■■■■■■■■■■■■■■□□□■■■□□■■□□□□■■■■■■■	0		0		■	■	■	■	■	■	■	■	■	■	■	■	■	■	□	□	□	□	□	□	□	■	■	■	■	□	□	■	■	■	■	■	■	■	■	■
4,4.6,4.6.2,4.6.2.2		L4	Euro-American-Cameroun	61	sel3	ERR751346	.	.	■■■■■■■■■■■■■■■■■■■■■■□□□■■■■■■■□□□□■■■■■■■	0		0		■	■	■	■	■	■	■	■	■	■	■	■	■	■	□	□	□	□	□	□	□	■	■	■	■	□	□	■	■	■	■	■	■	■	■	■
4,4.6,4.6.2,4.6.2.2		L4	Euro-American-Cameroun	61	sel3	ERR2704689	.	Ghana	■■■■■■■■■■■■■■■■■■■■■■□□□■■■■■■■□□□□■■■■■■■	0		0		■	■	■	■	■	■	■	■	■	■	■	■	■	■	□	□	□	□	□	□	□	■	■	■	■	□	□	■	■	■	■	■	■	■	■	■
4,4.6,4.6.2,4.6.2.2		L4	Euro-American-Cameroun	61	sel3	ERR2704705	.	Ghana	■■■■■■■■■■■■■■■■■■■■■■□□□■■■■■■■□□□□■■■■■■■	0		0		■	■	■	■	■	■	■	■	■	■	■	■	■	■	□	□	□	□	□	□	□	■	■	■	■	□	□	■	■	■	■	■	■	■	■	■
4,4.6,4.6.2,4.6.2.2		L4	Euro-American-Cameroun	2059	sel3	ERR234159	.	.	■■■□□□□□□□□□□□□□□□□□□□□□□□□□□□□□□□□□□■■■■■■	0		0		■	■	■	■	■	■	■	■	■	■	■	■	■	■	□	□	□	□	□	□	□	□	□	□	□	□	□	□	□	□	□	□	□	□	□	□
4,4.7		L4	Euro-American-Congo	ND	sel1	ERR2652992	.	Brazil	■■■■■■■■■■■■■■■■■■□□□□□□□□■■■■■■□□□□■■■■■■■	0		1		■	■	■	■	■	■	■	■	■	■	■	■	■	■	□	□	□	□	□	□	□	■	■	■	■	□	□	■	■	■	■	■	■	■	■	■
4,4.7		L4	Euro-American-Congo	144	sel3	ERR550939	.	Congo	■■■■■■□□□□□□□□□□□□□□□□□□□■■■■■■■□□□□■■■■■■■	0		0		■	■	■	■	■	■	■	■	■	■	■	■	■	■	□	□	□	□	□	□	□	■	■	■	□	□	□	□	□	□	□	□	□	□	□	□
4,4.8		L4	Euro-American-Group3-modern	7	sel2	ERR2653002	.	Brazil	□■■■■■■■■■■■■■■■■■■■■■■■■■■■■■■■□□□□■■■■■■■	1	n	0		■	■	■	■	■	■	■	■	■	■	□	□	■	■	□	□	□	□	□	□	□	■	■	■	■	□	□	■	■	■	■	■	■	■	■	■
4,4.8		L4	Euro-American-Group3-modern	205	sel3	SRR5073940	.	Vietnam	■■■□■■■■■■■■■■■■■■■■■■■■■■■■■■■■□□□□■■■■■■■	1	n	0		■	■	■	■	■	■	■	■	■	■	■	■	■	■	□	□	□	□	□	□	□	□	■	■	■	□	□	■	■	■	■	■	■	■	■	■
4,4.8		L4	Euro-American-Group3-modern	53	sel3	ERR1203071	.	.	■■■■■■■■■■■■■■■■■■■■■■■■■■■■■■■■□□□□■■■■■■■	1	n	0		■	■	■	■	■	■	■	■	■	■	□	■	■	■	□	□	□	□	□	□	□	■	■	■	■	□	□	■	■	■	■	■	■	■	■	■
4,4.8		L4	Euro-American-Group3-modern	53	sel3	ERR2724042	DKC2	Denmark	■■■■■■■■■■■■■■■■■■■■■■■■■■■■■■■■□□□□■■■■■■■	1	n	0		■	■	■	■	■	■	■	■	■	■	■	■	■	■	□	□	□	□	□	□	□	■	■	■	■	□	□	■	■	■	■	■	■	■	■	■
4,4.8		L4	Euro-American-Group3-modern	281	sel3	SRR7765063	.	.	■■■■■■■■■■■■■■■■□■■■■■■■■■■■■■■■□□□□■■■■■■■	1	n	0		■	■	■	■	■	■	■	■	■	■	■	■	■	■	□	□	□	□	□	□	□	■	■	■	■	□	□	■	■	■	■	■	■	■	■	■
4,4.9		L4	Euro-American-Group3-modern	358	sel1	ERR2652941	.	Canada	■■■□□■■■■■■■■■■■■■■■■■■■■■■■■■■■□□□□■■■■■■■	1	n	0		■	■	■	■	■	■	■	■	■	■	■	■	■	■	□	□	□	□	□	□	□	□	□	■	■	□	□	■	■	■	■	■	■	■	■	■
4,4.9		L4	Euro-American-Group3-modern	451	sel3	SRR6407486	H37Ra		■■■■■■■■■■■■■■■■■■■□□■■■■■■■■■■■□□□□■■■■■■■	1	n	0		■	■	■	■	■	■	■	■	■	■	■	■	■	■	□	□	□	□	□	□	□	■	■	■	■	□	□	■	■	■	■	■	■	■	■	■
4,4.9		L4	Euro-American-Group3-modern	2955	sel3	ERR979065	.	Denmark	■■■■■■■■■■■■■■■■■■■■■■□□□□□□□□□□□□□□□□■■■■■	0		0		■	■	■	■	■	■	■	■	■	■	■	■	■	■	□	□	□	□	□	□	□	■	■	■	■	□	□	■	■	■	■	■	■	■	■	■
5.1		L5	Africanum WA 1	438	sel1	ERR751300	.	.	■■■■■■■□□□□□■■■■■■■■■■■■■■■■■■■■■■■■□□□■■■■	1	n	0		■	■	■	■	■	■	■	■	■	■	■	■	■	■	■	■	■	■	■	■	■	■	■	■	■	■	■	□	□	□	□	□	■	■	■	■
5.1		L5	Africanum WA 1	438	sel3+	ERR702419	.	.	■■■■■■■□□□□□■■■■■■■■■■■■■■■■■■■■■■■■□□□■■■■	1	n	1	n	■	■	■	■	■	■	■	■	■	■	■	■	■	■	■	■	■	■	■	■	■	■	■	■	■	■	■	□	□	□	□	□	■	■	■	■
5.1		L5	Africanum WA 1	438	sel3	ERR1215462	.	.	■■■■■■■□□□□□■■■■■■■■■■■■■■■■■■■■■■■■□□□■■■■	1	n	1	n	■	■	■	■	■	■	■	■	■	■	■	■	■	■	■	■	■	■	■	■	■	■	■	■	■	■	■	□	□	□	□	□	■	■	■	■
5.1		L5	Africanum WA 1	ND	sel2	ERR2383620	.	France	■■■■■■■□□□□□■■■■■■■■■■■■□□□□□□□□■■■■□□□■■■■	2	y&n	0		■	■	■	■	■	■	■	■	■	■	■	■	■	■	■	■	■	■	■	■	■	■	■	■	■	■	■	□	□	□	□	□	■	■	■	■
5.1		L5	Africanum WA 1	ND	sel3	ERR702416	.	.	■■□■■■■□□□□□■■■■■■■■■□□■■■■■■■■□■■■■□□□■■■■	2	n	0		■	■	■	■	■	■	■	■	■	■	■	■	■	□	□	□	□	■	■	■	■	■	■	■	■	■	■	□	□	□	□	□	■	■	■	■
5.2		L5	Africanum WA 1	2748	sel2	ERR751320	.	.	■■■■■■■□□□□□■■■■■■■■□□□□□□□□□□□□□□□□□□□□■■■	1	y	0		■	■	■	■	■	■	■	■	■	■	■	■	■	■	■	■	■	■	■	■	■	■	■	■	■	■	■	□	□	□	□	□	■	■	■	■
5.2		L5	Africanum WA 1	2748	sel3	ERR751324	.	.	■■■■■■■□□□□□■■■■■■■■□□□□□□□□□□□□□□□□□□□□■■■	1	y	0		■	■	■	■	■	■	■	■	■	■	■	■	■	■	■	■	■	■	■	■	■	■	■	■	■	■	■	□	□	□	□	□	■	■	■	■
5.2		L5	Africanum WA 1	101	sel2	ERR2704809	.	France	■■■■■■■□□□□□■■■■■■■■□□□□■■□■■■■■□■■■□□□■■■■	1	y	0		■	■	■	■	■	■	■	■	■	■	■	■	■	■	■	■	■	■	■	■	■	■	■	■	■	■	■	□	□	□	□	□	■	■	■	■
5.2		L5	Africanum WA 1	331	sel3	ERR751290	.	.	■■■■■■■□□□□□■■■■■■■■□□□□■■■■■■■■■■■■□□□■■■■	1	y	0		■	■	■	■	■	■	■	■	■	■	■	■	■	■	■	■	■	■	■	■	■	■	■	■	■	■	■	□	□	□	□	□	■	■	■	■
5.2		L5	Africanum WA 1	3245	sel3	ERR1082128	.	.	■■■■■■■□□□□□■■■■■■■■□□□□■■■■■■■□■■■■□□□■■■■	1	y	0		■	■	■	■	■	■	■	■	■	■	■	■	■	■	■	■	■	■	■	■	■	■	■	■	■	■	■	□	□	□	□	□	■	■	■	■
5.2		L5	Africanum WA 1	331	sel2	ERR702414	.	.	■■■■■■■□□□□□■■■■■■■■□□□□■■■■■■■■■■■■□□□■■■■	1	y	1	n	■	■	■	■	■	■	■	■	■	■	■	■	■	■	■	■	■	■	■	■	■	■	■	■	■	■	■	□	□	□	□	□	■	■	■	■
5.2		L5	Africanum WA 1	319	sel3	ERR1082127	.	.	■□■■■■■□□□□□■■■■■■■■□□□□■■■■■■■■■■■■□□□■■■■	1	y	0		■	■	■	■	■	■	■	■	■	■	■	■	□	■	■	■	■	■	■	■	■	■	■	■	■	■	□	□	□	□	□	□	■	■	■	■
5.2		L5	Africanum WA 1	2174	sel3	ERR751298	.	.	■■■■■■■□□□□□□■■■■■■■□□□□■■■■■■■■■■■■□□□■■■■	1	y	0		■	■	■	■	■	■	■	■	■	■	■	■	■	■	■	■	■	■	■	■	■	■	■	■	■	■	□	□	□	□	□	□	□	■	■	■
5.2		L5	Africanum WA 1	2837	sel3	ERR1082119	.	.	■■■■■■□□□□□□□□□□■■■■□□□□■■■■■■■■■■■■□□□□□□■	1	y	0		■	■	■	■	■	■	■	■	■	■	■	■	■	■	■	■	■	■	■	■	■	■	■	■	□	□	□	□	□	□	□	□	□	□	□	□
5.2		L5	Africanum WA 1	320	sel3	ERR1082129	.	.	■■■■■■□□□□□□□□□□■■■■□□□□■■□□■■■■■■■■□□□■■■■	1	y	0		■	■	■	■	■	■	■	■	■	■	■	■	■	■	■	■	■	■	■	■	■	■	■	■	□	□	□	□	□	□	□	□	□	□	□	□
5.2		L5	Africanum WA 1	320	sel3	ERR1082142	.	.	■■■■■■□□□□□□□□□□■■■■□□□□■■□□■■■■■■■■□□□■■■■	1	y	0		■	■	■	■	■	■	■	■	■	■	■	■	■	■	■	■	■	■	■	■	■	■	■	■	□	□	□	□	□	□	□	□	□	□	□	□
5.3		L5	Africanum WA 1	ND	sel2	ERR1215477	.	.	■■■■■■■□□□□□□□□□□□□□□□□□■■■■■■■■■■■■□□□■■■■	0		1	y	■	■	■	■	■	■	■	■	■	■	■	■	■	■	■	■	■	■	■	■	■	■	■	■	■	□	□	□	□	□	□	□	□	□	□	□
5.3		L5	Africanum WA 1	ND	sel3	ERR751295	.	.	■■■■■■■□□□□□■■■■■■■□□□□□□□□■■□□□□□■■□□□□■■□	1	n	0		■	■	■	■	■	■	■	■	■	■	■	■	■	■	■	■	■	■	■	■	■	■	■	■	■	■	■	□	□	□	□	□	■	■	■	■
5.3		L5	Africanum WA 1	ND	sel3	ERR702415	.	.	■■■■■■■□□□□□■■■■■■■□□□□□□□□■■□□□□□■■□□□□■□■	0		0		■	■	■	■	■	■	■	■	■	■	■	■	■	■	■	■	■	■	■	■	■	■	■	■	■	■	■	□	□	□	□	□	■	■	■	■
5.3		L5	Africanum WA 1	ND	sel3	ERR502513	.	.	■■□■■■■□□□□□■■■■■■□□□□□□□□□■■■□□□■■■□□□□■■■	1	n	0		■	■	■	■	■	■	■	■	■	■	■	■	■	□	□	■	■	■	■	■	■	■	■	■	■	■	■	□	□	□	□	□	■	■	■	■
5.3		L5	Africanum WA 1	ND	sel3	ERR1082131	.	.	■■■■■■■□□□□□■■■■□□□□□□□□■□□□□□□■■■■■□□□■■■■	0		1	n	■	■	■	■	■	■	■	■	■	■	■	■	■	■	■	■	■	■	■	■	■	■	■	■	■	■	■	□	□	□	□	□	■	■	■	■
5.3		L5	Africanum WA 1	ND	sel3	ERR1203056	.	.	■■■■■■■□□□□□■■■■□□□□□□□□■□□□□□□■■■■■□□□■■■■	0		1	n	■	■	■	■	■	■	■	■	■	■	■	■	■	■	■	■	■	■	■	■	■	■	■	■	■	■	■	□	□	□	□	□	■	■	■	■
5.4		L5	Africanum WA 1	761	sel2	ERR2704690	.	Sierra Leone	■■■■■■■□□□□□■■■■■■□□□□□□■■■■■■■■■■■■□□□■■■■	0		0		■	■	■	■	■	■	■	■	■	■	■	■	■	■	■	■	■	■	■	■	■	■	■	■	■	■	■	□	□	□	□	□	■	■	■	■
5.4		L5	Africanum WA 1	761	sel3	ERR751343	.	.	■■■■■■■□□□□□■■■■■■□□□□□□■■■■■■■■■■■■□□□■■■■	1	y	0		■	■	■	■	■	■	■	■	■	■	■	■	■	■	■	■	□	□	□	□	□	■	■	■	■	■	■	□	□	□	□	□	■	■	■	■
5.4		L5	Africanum WA 1	761	sel3	ERR751322	.	.	■■■■■■■□□□□□■■■■■■□□□□□□■■■■■■■■■■■■□□□■■■■	1	y	0		■	■	■	■	■	■	■	■	■	■	■	■	■	■	■	■	□	□	□	□	□	■	■	■	■	■	■	□	□	□	□	□	■	■	■	■
6		L6	Africanum, WA2	ND	sel2	SRR998645	MAL020135	.	■■■■■■□□□■■■■■■■■■■■■■■■■■■■■■■■□■□■■■□■■■■	1	n	0		■	■	■	■	■	■	■	■	■	■	■	■	■	■	■	■	■	■	■	■	■	■	■	■	□	□	□	□	□	■	■	■	■	■	■	■
6;BOV_AFRI		L6	Africanum, WA2	187	sel1	SRR998631	MAL010131	.	■■■■■■□□□■■■■■■■■■■■■■■■■■■■■■■■□■■■■■□■■■■	1	n	1	n	■	■	■	■	■	■	■	■	■	■	■	■	■	■	■	■	■	■	■	■	■	■	■	■	□	□	□	□	□	■	■	■	■	■	■	■
6;BOV_AFRI		L6	Africanum, WA2	3130	sel2	ERR1082136	.	.	■■■■■■□□□■■■■■■■■■■■■■■■■■■□■■■■■■■■■■□■■■■	1	n	0		■	■	■	■	■	■	■	■	■	■	■	■	■	■	■	■	■	■	■	■	■	■	■	■	□	□	□	□	□	■	■	■	■	■	■	■
6;BOV_AFRI		L6	Africanum, WA2	181	sel2+	SRR1577819	.	.	■■■■■■□□□■■■■■■■■■■■■■■■■■■■■■■■■■■■■■□■■■■	1	n	0		■	■	■	■	■	■	■	■	■	■	■	■	■	■	■	■	■	■	■	■	■	■	■	■	□	□	□	□	□	■	■	■	■	■	■	■
6;BOV_AFRI		L6	Africanum, WA2	326	sel2	ERR234184	.	.	■■■■■■□□□■■■■■■■■■■■■□□□■■■■■■■■■■■■■■□■■■■	0		0		■	■	■	■	■	■	■	■	■	■	■	■	■	■	■	■	■	■	■	■	■	■	■	■	□	□	□	□	□	■	■	■	■	■	■	■
6;BOV_AFRI		L6	Africanum, WA2	3476	sel2	ERR1082113			■■■■■■□□□■■■■■■■■■■■■□□□■■■■■■■■■■■■■■□□■■■	0		0		■	■	■	■	■	■	■	■	■	■	■	■	■	■	■	■	■	■	■	■	■	■	■	■	□	□	□	□	□	■	■	■	■	■	■	■
6;BOV_AFRI		L6	M.orygis	587	sel2	SRR6045425	.	.	■■■□□□□□□■■■■□□□□□□□□□□□■■■■■■■■■■□□■■□■■■■	0		1	n	■	■	■	■	■	■	■	■	■	■	■	■	■	■	■	■	■	■	■	□	□	□	□	□	□	□	□	□	□	■	■	■	■	□	□	□
L7;Aethiops vetus		L7	Aethiops vetus	ND	sel3	ERR159959	.	.	■■■□□□□□□□□□□□□□□□□□□□□□■□□□□□□■■■■■■■■■■■■	1	y	0		■	■	■	■	■	■	■	■	■	■	■	■	■	■	■	■	□	□	■	■	■	□	□	□	□	□	□	□	□	□	□	□	□	□	□	□
L7;Aethiops vetus		L7	Aethiops vetus	1729	sel2	ERR159958	.	.	■■■□□□□□□□□□□□□□□□□□□□□□■□□□□■■■■■■■■■■■■■■	1	y	0		■	■	■	■	■	■	■	■	■	■	■	■	■	■	■	■	□	□	■	■	■	□	□	□	□	□	□	□	□	□	□	□	□	□	□	□
L7;Aethiops vetus		L7	Aethiops vetus	910	sel1+	ERR1971863	.	Ethiopia	■■■□□□□□□□□□□□□□□□□□□□□□■■■□□■■■■■■■■■■■■■■	1	y	0		■	■	■	■	■	■	■	■	■	■	■	■	■	■	■	■	□	□	■	■	■	□	□	□	□	□	□	□	□	□	□	□	□	□	□	□
L7;Aethiops vetus		L7	Aethiops vetus	910	sel3	ERR2704710	.	Australia	■■■□□□□□□□□□□□□□□□□□□□□□■■■□□■■■■■■■■■■■■■■	1	y	0		■	■	■	■	■	■	■	■	■	■	■	■	■	■	■	■	□	□	■	■	■	□	□	□	□	□	□	□	□	□	□	□	□	□	□	□
L7;Aethiops vetus		L7	Aethiops vetus	910	sel3	ERR1971857	.	Ethiopia	■■■□□□□□□□□□□□□□□□□□□□□□■■■□□■■■■■■■■■■■■■■	1	y	0		■	■	■	■	■	■	■	■	■	■	■	■	■	■	■	■	□	□	■	■	■	□	□	□	□	□	□	□	□	□	□	□	□	□	□	□
L7;Aethiops vetus		L7	Aethiops vetus	910	sel3	ERR1971871	.	Ethiopia	■■■□□□□□□□□□□□□□□□□□□□□□■■■□□■■■■■■■■■■■■■■	1	y	0		■	■	■	■	■	■	■	■	■	■	■	■	■	■	■	■	□	□	■	■	■	□	□	□	□	□	□	□	□	□	□	□	□	□	□	□
L7;Aethiops vetus		L7	Aethiops vetus	910	sel3	ERR1971874	.	Ethiopia	■■■□□□□□□□□□□□□□□□□□□□□□■■■□□■■■■■■■■■■■■■■	1	y	0		■	■	■	■	■	■	■	■	■	■	■	■	■	■	■	■	□	□	■	■	■	□	□	□	□	□	□	□	□	□	□	□	□	□	□	□
L7;Aethiops vetus		L7	Aethiops vetus	910	sel3	ERR1971854	.	Ethiopia	■■■□□□□□□□□□□□□□□□□□□□□□■■■□□■■■■■■■■■■■■■■	1	y	0		■	■	■	■	■	■	■	■	■	■	■	■	■	■	■	■	□	□	■	■	■	□	□	□	□	□	□	□	□	□	□	□	□	□	□	□
L7;Aethiops vetus		L7	Aethiops vetus	910	sel3	ERR2704711	.	Australia	■■■□□□□□□□□□□□□□□□□□□□□□■■■□□■■■■■■■■■■■■■■	1	y	0		■	■	■	■	■	■	■	■	■	■	■	■	■	■	■	■	□	□	■	■	■	□	□	□	□	□	□	□	□	□	□	□	□	□	□	□
L7;Aethiops vetus		L7	Aethiops vetus	910	sel3	ERR1971872	.	Ethiopia	■■■□□□□□□□□□□□□□□□□□□□□□■■■□□■■■■■■■■■■■■■■	1	y	0		■	■	■	■	■	■	■	■	■	■	■	■	■	■	■	■	□	□	■	■	■	□	□	□	□	□	□	□	□	□	□	□	□	□	□	□
BOV_AFRI		L0	Mycobacterium microti	641	sel2	SRR3647357	.	.	□□□■■■■□□□□□□□□□□□□□□□■■□□□□□□□□□□□□■■□□□□□	1	y	0		■	■	■	■	■	■	■	■	■	■	■	□	□	□	□	■	■	■	■	□	■	■	■	■	■	■	■	□	□	□	□	□	□	□	□	□
BOV_AFRI		L0	Mycobacterium pinnipedii	593	sel2	SRR7693584			□□□■■■■□□□□□□□□□□□□□□□■■■■■■■■■■■■■■■■□□□□□	1	n	0		■	■	■	■	■	■	■	■	■	■	■	□	□	□	□	■	■	■	■	□	■	■	■	■	■	■	■	□	□	□	□	□	□	□	□	□
BOV, BOV_AFRI		L0	M. bovis	3025	sel1+	ERR502499	.	.	■■□■■■■■□■■■■■■□■■■■■■■■■■■■■□□□■■■■■■□□□□□	1	n	0		■	■	■	■	■	■	■	■	■	■	■	■	■	□	■	■	■	■	□	□	■	■	■	■	■	■	■	■	□	■	■	■	■	■	■	□
BOV;BOV_AFRI		L0	Mycobacterium caprae	647	sel1	ERR1462634	.	Germany	□■□□□□□□□□□□□□□□■■■■■■■■■■■□■■■■■■■■■■□□□□□	1	n	0		■	■	■	■	■	■	■	■	■	■	□	□	■	□	□	□	□	□	□	□	□	□	□	□	□	□	□	□	□	□	□	□	□	□	□	□
[truncated: 50 more columns]

## Sheet: spacer
	sel1-2	Accession	Spoligotypes new vrais	Accession	3	4	6	9	12	15	20	21	24	26	33	35	38	42	51	56	57	60	63	66
1	sel2	ERR234272	■■■■■■■■■□□■■■■■■■■■■■■■■■■■■■■■□□■■■■□□□□■□■■■□■■■■■■■■■■■■■■■■■■■■□□□□□□□□□□□□□□□□□□□□□□□□□□□□□□	ERR234272
1;1.1;1.1.1	sel1	ERR234156	■■■■■■■■■■■■■■■■■■■■■■■■■■■■■■■■■■■■■■□□□□■□■■■□■■■■■■■■■■■■■■■■■■■■□□□□□□□□□□□□□□□□□□□□□□□□□□□□□□	ERR234156													X
1;1.1;1.1.1	sel2	ERR751769	■■■■■■■■■■■■■■■■■■■■■■■■■■■■□■■■■■■□□□□□□□□□□□□□□□□□□□□□■■□■■■■■■■■■□□□□□□□□□□□□□□□□□□□□□□□□□□□□□□	ERR751769													.
1;1.1;1.1.1;1.1.1.3	sel2	ERR718408	■■■■□□■□■■■■■■■■■■■■■■□■■■■■■■■■■■■■■■□□□□■□■■■□■■■■■■■□□□□□□□■■■■■■□□□□□□□□□□□□□□□□□□□□□□□□□□□□□□	ERR718408													X				.
1;1.1;1.1.1;1.1.1.4	sel2	ERR768021	■■■■■■■■■■■■■■■■■■■■■■■■■■■■■■■■■■■■■■□□□□■□■■■□■■■■■■■■■■■■■□■■■■■■□□□□□□□□□□□□□□□□□□□□□□□□□□□□□□	ERR768021													X
1;1.1;1.1.1;1.1.1.5	sel2	ERR751951	■■■■■■■■■■■■■■■■□□□□□□□□□□□□□□□□□■■■■■□□□□■□■■■□■■■■■■■■■■■■■■■■■■■■□□□□□□□□□□□□□□□□□□□□□□□□□□□□□□	ERR751951													X
1;1.1;1.1.1;1.1.1.6	sel2+	ERR751749	■■■■■■■■■■■■■■■■■■■■■■■■■■■■■■■■■■■■■■□□□□■□■■■□■■■■■■■■□□□□■■■■■■■■□□□□□□□□□□□□□□□□□□□□□□□□□□□□□□	ERR751749													X
1;1.1;1.1.1;1.1.1.7	sel2	ERR718229	■■■■■□□□□□□□□□□□■■■■□■■■■■■■■■■■■■■■■■□□□□■□■■■□■■■■■■■■■■■■■■■■■■■■□□□□□□□□□□□□□□□□□□□□□□□□□□□□□□	ERR718229													X
1;1.1;1.1.1;1.1.1.7	sel3	ERR752133	■■■■■■■■■■■■■■■■■■■■■■■■■■■■■■■■■■■■■□□□□□■□■■■□■■■■■■■■■■■■■■■■■■■■□□□□□□□□□□□□□□□□□□□□□□□□□□□□□□	ERR752133													.		X
1;1.1;1.1.1;1.1.1.7	sel3	ERR752161	■■■■■■■■■■■■■■■■■■■■■■■■■■■■■■■■■■■■■■□□□□■□■■■□■■■■■■■■■■□□□□□□□□■■□□□□□□□□□□□□□□□□□□□□□□□□□□□□□□	ERR752161								*					X
1;1.1;1.1.1;1.1.1.7	sel3	ERR718371	■■■■■■■■■■■■■■■■■■■■■■■■■■■■■■■■■□□□□□□□□□□□□□□□□□□□□□■■■■■■■□□□□□■■□□□□□□□□□□□□□□□□□□□□□□□□□□□□□□	ERR718371													.
1;1.1;1.1.1;1.1.1.8	sel2	ERR718201	■■■■■■■□□■■■■■■■■■■■■■■■■■■■■■■■■■■■■■□□□□■□■■■□■■■■□■■■■■■■■■■■■■■■□□□□□□□□□□□□□□□□□□□□□□□□□□□□□□	ERR718201										X			X
1;1.1;1.1.1;1.1.1.8	sel3	ERR718331	■■■■■■■■■■■■■■■■■■■■■■■■■■■■■■■■■■■■■■□□□□■□■■■□■■■■□■■■■■■■■■■■■■■■□□□□□□□□□□□□□□□□□□□□□□□□□□□□□□	ERR718331													X
1;1.1;1.1.1;1.1.1.9	sel3	ERR768039	■■■■■■■■■■■■■■■■■■■■■■■■■■■■■■■■■■■■■■□□□□■□■■■□■■■■□■□□□□□■■□■■■■■■□□□□□□□□□□□□□□□□□□□□□□□□□□□□□□	ERR768039													X
1;1.1;1.1.1;1.1.1.9	sel2	ERR718381	■■■■■■■■■■■■■■■■■■■■■■■■■■■■■■■■■■■■■■□□□□■□■■■□■■■■■■■■■■■■■□■■■■■■□□□□□□□□□□□□□□□□□□□□□□□□□□□□□□	ERR718381													X
1;1.1;1.1.1;1.1.1.9	sel3	ERR718209	■■■■■■■■■■■■■■■■■■■■■■■■■■■■■■■■■■■■■■□□□□■□■■■□■■■■■■■■■■■■■□■■□■■■□□□□□□□□□□□□□□□□□□□□□□□□□□□□□□	ERR718209													X
1;1.1;1.1.2;1.1.2.1	sel1	ERR718235	■■■■■■■■■■■■■■■■■□■■■■■■■■■■■■■■■■■■■■□□□□■□■■■□■■■■■■■■■■■■■■■■■■■■□□□□□□□□□□□□□□□□□□□□□□□□□□□□□□	ERR718235
1;1.1;1.1.2;1.1.2.1	sel3	ERR775792	■■■■■■■■■■■■■■■■■□■■■■■■■■■■■■■■■■■■■■□□□□■□■■■□■■■□□■■□□■■■■■■■■■■■□□□□□□□□□□□□□□□□□□□□□□□□□□□□□□	ERR775792						X
1;1.1;1.1.2;1.1.2.2	sel3	ERR718436	■■□□■■■■■■■■■■■■■□■■■■■■■■■■■■■■■■■■■■□□□□■□■■■□■□□□□■■■■■■■■■■■■■■■□□□□□□□□□□□□□□□□□□□□□□□□□□□□□□	ERR718436																		2	2
1;1.1;1.1.2;1.1.2.2	sel3	ERR234185	■■□□■■■■■■■■■■■■■■■■■■■■■■■■■■■■■■■■■■□□□□■□■■■□■■■■■■■■■■■■■■■■■■■■□□□□□□□□□□□□□□□□□□□□□□□□□□□□□□	ERR234185
1;1.1;1.1.2;1.1.2.2	sel3	ERR752154	■■□□■■■■■■■■■■■■■■■■■■■■■■■■■■■■■■■■■■□□□□■□■■■□■□□□□■■■■■■■■■■■■■■■□□□□□□□□□□□□□□□□□□□□□□□□□□□□□□	ERR752154
1;1.1;1.1.2;1.1.2.2	sel2	ERR037473	■■□□■■■■■■■■■■■■■■■■■■■■■■■■■■■■■■■■■■□□□□■□■□□□□□■■■■■■■■□□■■■■■■■■□□□□□□□□□□□□□□□□□□□□□□□□□□□□□□	ERR037473
1;1.1;1.1.2;1.1.2.2	sel3	ERR234205	■■□□■■■■■■■■■■■■■□□□■■■■■■■■■■■■■■■■■■□□□□■□■■■□■■■■■■■■■■■■■■■■■■■■□□□□□□□□□□□□□□□□□□□□□□□□□□□□□□	ERR234205
1;1.1;1.1.2;1.1.2.2	sel3	ERR2704680	■■□□■■■■■■■■■■■■■■■■■■■■■■■■■■■■■■■■■■□□□□■□■■■□■□□□□■■■■■■■■□■■■■■■□□□□□□□□□□□□□□□□□□□□□□□□□□□□□□	ERR2704680
1;1.1;1.1.2;1.1.2.2	sel3	ERR751737	■■□□■■■■■■■■■■■■□□□□□□□□□□□□□■■■■■■■■■□□□□■□■■■□■□□□□■■■■■■■■□■■■■■■□□□□□□□□□□□□□□□□□□□□□□□□□□□□□□	ERR751737
1;1.1;1.1.2;1.1.2.2	sel3	ERR234165	■■□□■■■□□□□□□□□□□□□□□□□■■■■■■■■■■■■■■■□□□□■□■■■□■■■■■■■■■■■■■■■■■■■■□□□□□□□□□□□□□□□□□□□□□□□□□□□□□□	ERR234165
1;1.1;1.1.3	sel1	ERR036222	■■■■■■□□□□■□□□□□□□□■■■■■■■■■■■■■□□■■■■□□□□■□■■■□■■■■■■■□■■■■■■■■■■■■□□□□□□□□□□□□□□□□□□□□□□□□□□□□□□	ERR036222
1;1.1;1.1.3	sel3	ERR036230	■■■■■■□□□□■□□□□□□□□■■■■■■■■■■■■■□□■■□□□□□□■□■■■□■■■■■■■□■■■■■■■■■■■■□□□□□□□□□□□□□□□□□□□□□□□□□□□□□□	ERR036230
1;1.1;1.1.3;1.1.3.1	sel3	ERR752166	■■■■■□□■■■■■■■■■■■■■■■■■■■■■■■■□□□□□□□□□□□□□■■■□■■□■■■■□■■■■■■■■■■■■□□□□□□□□□□□□□□□□□□□□□□□□□□□□□□	ERR752166
1;1.1;1.1.3;1.1.3.1	sel3	ERR752005	■■■■■□□■■■■■■■■■■■■■■■■■■■■■■■■■□□□■■■□□□□■□■■■□■■□■■■■□□■■■■■■■■■■■□□□□□□□□□□□□□□□□□□□□□□□□□□□□□□	ERR752005
1;1.1;1.1.3;1.1.3.1	sel3	ERR234197	■■■■■□□■■■■■■■■■■■■■■■■■■■■■■■■■□□■■■■□□□□■□■■■□■■□■■■■□□■■■■■■■■■■■□□□□□□□□□□□□□□□□□□□□□□□□□□□□□□	ERR234197
1;1.1;1.1.3;1.1.3.1	sel3	ERR718544	■■■■■□□■■■■■■■■■■■■■□■■■■■■■■■■■□■■■■■□□□□■□■■■□■■□■■■■□□■■■■■■■■■■■□□□□□□□□□□□□□□□□□□□□□□□□□□□□□□	ERR718544
1;1.1;1.1.3;1.1.3.1	sel3	ERR718388	■■■■■□□■■■■■■■■■■■■■■■■■■■■■■■■■□■□□□■□□□□□□■■■□■■□■■■■□□■■■■■■■■■■■□□□□□□□□□□□□□□□□□□□□□□□□□□□□□□	ERR718388
1;1.1;1.1.3;1.1.3.2	sel3	ERR751669	■■■■■■■■■■□□■■■■■■■■■■■■■■■■■■■■□■■■■■□□□□■□■■■□■■■■■■■□■■■■■■■■■■■■□□□□□□□□□□□□□□□□□□□□□□□□□□□□□□	ERR751669							X
1;1.1;1.1.3;1.1.3.3	sel2	ERR752163	■■■■■■■■■■■■■■■■■■■■■■■■■■■■■■■■□■■■■■□□□□■□■■■□■■■■■■□□□□□□□■■■■■■■□□□□□□□□□□□□□□□□□□□□□□□□□□□□□□	ERR752163												X
1;1.2.1	sel3	ERR234262	■■■□■■■■■□■■■■■■■■□□□□□□□□■■■□□■■■■■■■□□□□■□■■■□■■■■■■■■■■■■■■■■■■■■□□□□□□□□□□□□□□□□□□□□□□□□□□□□□□	ERR234262
1;1.2.1;1.2.1.1	sel1	ERR751771	■■■□■■■■■□■■■■■■■■■■■■■■■■■■■□□■■■■■■■□□□□■□■■■□■■■■■■■■■■■■■■■■■■■■□□□□□□□□□□□□□□□□□□□□□□□□□□□□□□	ERR751771																		X
1;1.2.1;1.2.1.1	sel3	ERR718394	■■■□■■■■■□■■■■■■■■■■■■■■■■■■■□□■■■■■■■□□□□■□■■■□■■■■■■■■■■■■■□□□■■■■□□□□□□□□□□□□□□□□□□□□□□□□□□□□□□	ERR718394
1;1.2.1;1.2.1.2	sel2	ERR751722	■■■□■■■■■□■■■■■■□□□□□□□□□□□□□□□□□□□■■■□□□□■□■■■□■■■■■■■■■■■■■□□■■■■■□□□□□□□□□□□□□□□□□□□□□□□□□□□□□□	ERR751722
1;1.2.1;1.2.1.2	sel3	ERR751990	■■■□■■■■■□■■■■■■□□□□□□□□□□□□□□□□□□□■■■□□□□■□■■■□■■■■■■■■■□□□□□□■■■■■□□□□□□□□□□□□□□□□□□□□□□□□□□□□□□	ERR751990
1;1.2.1;1.2.1.2	sel3	ERR751657	■■■□■■■■■□■■■■■■□□□□□□□□□□□□□□□□□□□■■■□□□□■□■■■□■■■■■■■■■■■■■■■■■■■■□□□□□□□□□□□□□□□□□□□□□□□□□□□□□□	ERR751657
1;1.2.1;1.2.1.2	sel3	ERR775762	■■■□■■■■■□■■■■■■□□□□□□□□□□□□□□□□□□□■■■□□□□■□■■■□■■■■■■■■■■■■■□□□□■■■□□□□□□□□□□□□□□□□□□□□□□□□□□□□□□	ERR775762
1;1.2.1;1.2.1.2	sel3	ERR752162	■■■□■■■■■□■■■■■■□□□□□□□□□□□□□□□□□□□■□□□□□□□□□□□□□□□□□□□□□□■■■■■■■■■■□□□□□□□□□□□□□□□□□□□□□□□□□□□□□□	ERR752162
1;1.2.1;1.2.1.3	sel2	ERR234266	■■■□■■■■■□■■■■■■■■■■■■■■■■■■■□□■■■■■■■□□□□■□■■■□■■■■■■■■■■■■■■■■■■■■□□□□□□□□□□□□□□□□□□□□□□□□□□□□□□	ERR234266
1;1.2.1;1.2.1.3	sel3	ERR718466	■■□□■■■■■□■■■■■■■■■■■■■■■■■■■□□■■■■■■■□□□□■□■■■□■■■■■■■■■■■■■■■■■■■■□□□□□□□□□□□□□□□□□□□□□□□□□□□□□□	ERR718466
1;1.2.2	sel1	ERR234164	■■■■■■■■■■■■■■■■■■■■■■■■■■■■■■■■■■■■■■□□□□■□■■■□■■■■■■■■■■■■■□■■■■■■□□□□□□□□□□□□□□□□□□□□□□□□□□□□□□	ERR234164
1;1.2.2	sel3	ERR751953	■■■■■■■■■■■■■■■■■■■■■■■■■■■■■■■■■■■□□■□□□□■□■■■□■■■■■■■■■■■■■□■■■■■■□□□□□□□□□□□□□□□□□□□□□□□□□□□□□□	ERR751953
1;1.2.2	sel3	ERR718502	■■■■■■■■■■■■■■■■■■■■■■■■■■■■■■■■■■■■■■□□□□■□■■■□■■■■■■■■■□□■■□□■■■■■□□□□□□□□□□□□□□□□□□□□□□□□□□□□□□	ERR718502
1;1.2.2	sel3	ERR036223	■■■■□□□□■■■■□■■■■■■■■■■■■■■■■■■■■■■■■■□□□□■□■■■□■■■■■■■□□■■□■□■■■■■■□□□□□□□□□□□□□□□□□□□□□□□□□□□□□□	ERR036223					2
1;1.2.2	sel3	ERR718554	■■■■■■■■■■■■■■■■■■■■■■■■■■■■■■■■■■■□■■□□□□■□■■■□■■■■■■■■■■■■■□■■■■■■□□□□□□□□□□□□□□□□□□□□□□□□□□□□□□	ERR718554
1;1.2.2	sel3	ERR718354	■■■■■■■■■■■■■■■■■■□□□■■■■■■■■■■■■■■□■■□□□□■□■■■□■■■■■■■■■■■■■□■■■■■■□□□□□□□□□□□□□□□□□□□□□□□□□□□□□□	ERR718354
1;1.2.2	sel3	ERR752054	■■□■■■■■■■■■■■■■■■■■■■■■■■■■■■■■■■■■■■□□□□■□■■■□■■■■■□■■■■■■■□■■■■■■□□□□□□□□□□□□□□□□□□□□□□□□□□□□□□	ERR752054
1;1.2.2	sel3	ERR751739	■■■■■■■■■■■■■■■■■■■■■■■■■■■■□■■■■■■■■■□□□□■□■■■□■■■■■■■■■□□■■□■■■■■■□□□□□□□□□□□□□□□□□□□□□□□□□□□□□□	ERR751739
1;1.2.2	sel3	ERR046898	■□□□□□□□□□■■■■■■■■■■■■■■■■■■■■■■■■■■■■□□□□■□■■■□■■□■■■■■■■■■■□■■■■■■□□□□□□□□□□□□□□□□□□□□□□□□□□□□□□	ERR046898																X
1;1.2.2	sel3	ERR234191	■■■■■■■■■■■■■■■■■■■■■■■■■■■■■■■■■■■■■■□□□□■□■■■□■■■■■■■■■■■■□□□□□■■■□□□□□□□□□□□□□□□□□□□□□□□□□□□□□□	ERR234191
2;2.1	sel1	SRR1710060	■■■■■■■■■■■■■■■□□■■■■■■■■■■■■■■■■■■■■■■■■■■■■■■■■■■■■□□□□□□□□■■■■■■■□□□□□□□□□□□□□□□□□□□□□□□□□□□□□□	SRR1710060
2;2.1	sel3	ERR2704676	■■■■■■■■■■■■■■■□□■■■■■■■■■■■■■■■■■■■■■■■■■■■■■■■■■■■■□□□□□□□□■■■■■■■□□□□□□□□□□□□□□□□□□□□□□□□□□□□□□	ERR2704676
2;2.1	sel3	ERR234216	□■■■■■□□■■■■■■■□□■■■■■■■■■■■■■■■□■■■■■■■■■■■■■■■■■■■■□□□□□□□□■■■■■■■□□□□□□□□□□□□□□□□□□□□□□□□□□□□□□	ERR234216
2;2.1	sel1	ERR234252	□□□□□□□□□□□□□□□□□□□□□□□□□□□□□□□□□□■■■■■■■■■■■■■■■■■■■□□□□□□□□■■■■■■■□□□□□□□□□□□□□□□□□□□□□□□□□□□□□□	ERR234252
2;2.1	sel3	ERR234248	□□□□□□□□□□□□□□□□□□□□□□□□□□□□□□□□□□■■■■■□■■■■■■■■■■■■■□□□□□□□□□■■■■■■□□□□□□□□□□□□□□□□□□□□□□□□□□□□□□	ERR234248
2;2.2;2.2.1	sel2	ERR234105	□□□□□□□□□□□□□□□□□□□□□□□□□□□□□□□□□□□□□□□□□□□□□□□□□□□■■□□□□□□□□■■■■■■■□□□□□□□□□□□□□□□□□□□□□□□□□□□□□□	ERR234105
2;2.2;2.2.1;2.2.1.1	sel1+	ERR2704702	□□□□□□□□□□□□□□□□□□□□□□□□□□□□□□□□□□□□□□□□□□□□□■■■■■■■■□□□□□□□□■■■■■■■□□□□□□□□□□□□□□□□□□□□□□□□□□□□□□	ERR2704702
2;2.2;2.2.1;2.2.1.2;2.2.1.2.1	sel2	SRR671795	□□□□□□□□□□□□□□□□□□□□□□□□□□□□□□□□□□□□□□□□□□□□□■■■■■■■■□□□□□□□□■■■■■■■□□□□□□□□□□□□□□□□□□□□□□□□□□□□□□	SRR671795
2;2.2;2.2.1;2.2.1.2;2.2.1.2.2	sel2	ERR234112	□□□□□□□□□□□□□□□□□□□□□□□□□□□□□□□□□□□□□□□□□□□□□■■■□□□□□□□□□□□□□□■■■■■■□□□□□□□□□□□□□□□□□□□□□□□□□□□□□□	ERR234112
2;2.2;2.2.1;2.2.1.2;2.2.1.2.2	sel3	ERR234129	□□□□□□□□□□□□□□□□□□□□□□□□□□□□□□□□□□□□□□□□□□□□□■■■■■■□□□□□□□□□□□■■■■■■□□□□□□□□□□□□□□□□□□□□□□□□□□□□□□	ERR234129
2;2.2;2.2.1;2.2.1.2;2.2.1.2.2;2.2.1.2.2.2	sel1	ERR234210	□□□□□□□□□□□□□□□□□□□□□□□□□□□□□□□□□□□□□□□□□□□□□■■■■■■■■□□□□□□□□■□■■■■■□□□□□□□□□□□□□□□□□□□□□□□□□□□□□□	ERR234210
2;2.2;2.2.1;2.2.1.2;2.2.1.2.2;2.2.1.2.2.3.1	sel2	SRR849475	□□□□□□□□□□□□□□□□□□□□□□□□□□□□□□□□□□□□□□□□□□□□□■■■■■■■■□□□□□□□□■■■■■■■□□□□□□□□□□□□□□□□□□□□□□□□□□□□□□	SRR849475
2;2.2;2.2.1;2.2.1.2;2.2.1.2.2;2.2.1.2.2.3.2;2.2.1.2.2.3.2.1	sel2	ERR067702	□□□□□□□□□□□□□□□□□□□□□□□□□□□□□□□□□□□□□□□□□□□□□■■■■■■■■□□□□□□□□■■■■■■■□□□□□□□□□□□□□□□□□□□□□□□□□□□□□□	ERR067702
2;2.2;2.2.1;2.2.1.2;2.2.1.2.2;2.2.1.2.2.4	sel2	ERR234102	□□□□□□□□□□□□□□□□□□□□□□□□□□□□□□□□□□□□□□□□□□□□□■■■■■■■■□□□□□□□□□■■■■■■□□□□□□□□□□□□□□□□□□□□□□□□□□□□□□	ERR234102
2;2.2;2.2.1;2.2.1.2;2.2.1.2.2;2.2.1.2.2.4;2.2.1.2.2.4.1	sel2	ERR234263	□□□□□□□□□□□□□□□□□□□□□□□□□□□□□□□□□□□□□□□□□□□□□■■■■■■■■□□□□□□□□■■■■■■■□□□□□□□□□□□□□□□□□□□□□□□□□□□□□□	ERR234263
2;2.2;2.2.1;2.2.1.2;2.2.1.2.2;2.2.1.2.2.5	sel2	ERR234190	□□□□□□□□□□□□□□□□□□□□□□□□□□□□□□□□□□□□□□□□□□□□□■■■■■■■■□□□□□□□□■■■■■■■□□□□□□□□□□□□□□□□□□□□□□□□□□□□□□	ERR234190
2;2.2;2.2.2	sel3	ERR552177	□□□□□□□□□□□□□□□□□□□□□□□□□□□□□□□□□□□□□□□□□□□□□■■■■■■■■□□□□□□□□□■■■■■■□□□□□□□□□□□□□□□□□□□□□□□□□□□□□□	ERR552177
2;2.2;2.2.2	sel1	ERR551636	□□□□□□□□□□□□□□□□□□□□□□□□□□□□□□□□□□□□□□□□□□□□□■■■■■■■■□□□□□□□□■■■■■■■□□□□□□□□□□□□□□□□□□□□□□□□□□□□□□	ERR551636
2;2.2;2.2.2	sel3	ERR2704699	□□□□□□□□□□□□□□□□□□□□□□□□□□□□□□□□□□□□□□□□□□□□□■■■■■■■■□□□□□□□□■■■■■■■□□□□□□□□□□□□□□□□□□□□□□□□□□□□□□	ERR2704699
2;2.2;2.2.2	sel2	ERR234211	□□□□□□□□□□□□□□□□□□□□□□□□□□□□□□□□□□□□□□□□□□□□□□□□□■■■■□□□□□□□□■■■■■■■□□□□□□□□□□□□□□□□□□□□□□□□□□□□□□	ERR234211
3	sel2	ERR234219	■■■■■■■■■■□□□□□□□■■■■■■■■■■■■■■■□□□□□□□□□□□□□□□□□□□■■□□□□□□□□■■■■■■■□□□□□□□□□□□□□□□□□□□□□□□□□□□□□□	ERR234219
3	sel1+	ERR234109	■■■■■■■■■■□□□□□□□■■■■■■■■■■■■■■■□□□□□□□□□□□□■■■■■■■■■□□□□□□□□■■■■■■■□□□□□□□□□□□□□□□□□□□□□□□□□□□□□□	ERR234109
3	sel3	ERR234178	■■■■■■■■■■□□□□□□□■■■■■■■■■■■■■■■□□□□□□□□□□□□■■■■■■■■■□□□□□□□□■■■■■■■□□□□□□□□□□□□□□□□□□□□□□□□□□□□□□	ERR234178											X
3	sel3	ERR234179	□□□□□□□□□□□□□□□□□□■■■■■■■■■■■■■■■□□□□□□□□□□□■■■■■■■■■□□□□□□□□■■■■■■■□□□□□□□□□□□□□□□□□□□□□□□□□□□□□□	ERR234179
3	sel3	ERR036209	■■■■■■■■■■□□□□□□□■■■■■■■■■■■■■■■■□□□□□□□□□□□■■■■■■■■■□□□□□□□□■■■■■■■□□□□□□□□□□□□□□□□□□□□□□□□□□□□□□	ERR036209
3	sel3	ERR234218	■■■■■■■■■■□□□□□□□■■■■■■■■■■■■■■■■□□□□□□□□□□□■■■■□□□□■□□□□□□□□■■■■■■■□□□□□□□□□□□□□□□□□□□□□□□□□□□□□□	ERR234218
3	sel3	ERR245747	□■■■■■■■■■□□□□□□□■■■■■■■■■■■■■■■■□□□□□□□□□□□■■■■□□□□■□□□□□□□□■■■■■■■□□□□□□□□□□□□□□□□□□□□□□□□□□□□□□	ERR245747
3	sel3	ERR234153	■■■■■■■■■■□□□□□□□■■■■■■■■■■■■■■■□□□□□□□□□□□□■■■■□□□□■□□□□□□□□■□■■■■■□□□□□□□□□□□□□□□□□□□□□□□□□□□□□□	ERR234153
3	sel3	ERR2704693	■■■■■■■■■■□□□□□□□■■■■■■■■■■■■■■■■□□□□□□□□□□□□□□□□□■■■□□□□□□□□■■■■■■■□□□□□□□□□□□□□□□□□□□□□□□□□□□□□□	ERR2704693
3	sel3	ERR234234	■■■■■■■■■■□□□□□□□■■□■■■■■■■■■■■■■□□□□□□□□□□□■■■■■■■■■□□□□□□□□■■■■■■■□□□□□□□□□□□□□□□□□□□□□□□□□□□□□□	ERR234234
3	sel1	ERR502535	■■■■■■■■■■□□□□□□□■■■■■■■■■■■■■■■□□■□□□□□□■■■■■■■■■■■■□□□□□□□□■■■■■■■□□□□□□□□□□□□□□□□□□□□□□□□□□□□□□	ERR502535
3, 3.1.1	sel1	ERR2245388	■■■■■■■■■■□□□□□□□■■□■■■■■■■■■□□□□□□□□□□□□□□□□□■■■■■■■□□□□□□□□■■■■■■■□□□□□□□□□□□□□□□□□□□□□□□□□□□□□□	ERR2245388
3, 3.1.1	sel3	ERR2245421	■■■■■■■■■■□□□□□□□■■□■■■■■■■■■□□□□□□□□□□□□□□□□□■■■■■■■□□□□□□□□■■■■■■■□□□□□□□□□□□□□□□□□□□□□□□□□□□□□□	ERR2245421
3, 3.1.1	sel3	ERR2245409	■■■■□□□■■■□□□□□□□■■□■■■■■■■■■□□□□□□□□□□□□□□□□□■■■■■■■□□□□□□□□■■■■■■■□□□□□□□□□□□□□□□□□□□□□□□□□□□□□□	ERR2245409
3, 3.1.1	sel2	ERR2245380	■■■■■■■■■■□□□□□□□■■□■■□■■■■■■□□□□□□□□□□□□□□□□□■■■■■■■□□□□□□□□■■■■■■■□□□□□□□□□□□□□□□□□□□□□□□□□□□□□□	ERR2245380
3, 3.1.1	sel3	ERR234167	■■■■■■■■■■□□□□□□□■■□■■■■■■■■□□□□□□□□□□□□□□□□□□■■■■■■■□□□□□□□□■■■■■■■□□□□□□□□□□□□□□□□□□□□□□□□□□□□□□	ERR234167
3, 3.1.2, 3.1.2.1	sel1	ERR234192	■■■■■■■■■□□□□□□□□□□□■■■■■■■■■■■■■□□□□□□□□□□□■■■■■■■■■□□□□□□□□■■■■■■■□□□□□□□□□□□□□□□□□□□□□□□□□□□□□□	ERR234192
4,4.1	sel3	ERR751340	■■■■□□□□□□□■■■■□□■■■■■■■■■■■■■■■□■■■■■■■■■□□□□□□□□■■■□□□□□□□□■■■■■■■□□□□□□□□□□□□□□□□□□□□□□□□□□□□□□	ERR751340
4,4.1,4.1.1,4.1.1.1	sel3	ERR2653019	■■■■□□□□□□□■■■■□□■■■■■■■■■■□■■■■■■■■■■■■■■□□□□□□□□■■□□□□□□□□□□□□■■■■□□□□□□□□□□□□□□□□□□□□□□□□□□□□□□	ERR2653019
4,4.1,4.1.1,4.1.1.3	sel1	ERR072087	■■■■□□□□□□□■■■■□□■■■■■■■■■■□■■■■■■■■■■■■■■□□□□□□□□■■■□□□□□□□□■■■■■■■□□□□□□□□□□□□□□□□□□□□□□□□□□□□□□	ERR072087
4,4.1,4.1.2	sel1	ERR2652972	■■■■□□□□□□□■■■■□□■■■■■□■■■■■■■■■■■■■■■■■■■□□□□□□□□■■■□□□□□□□□■■■■■■■□□□□□□□□□□□□□□□□□□□□□□□□□□□□□□	ERR2652972
4,4.1,4.1.2,4.1.2.1	sel2	SRR5073877	■■■■□□□□□□□■■■■□□■■■■■□■■■■■■■■■■■■■■■■■■■□□□□□□□□■■■□□□□□□□□■■■■■■■□□□□□□□□□□□□□□□□□□□□□□□□□□□□□□	SRR5073877
4,4.1,4.1.2,4.1.2.1	sel3	ERR552680	■■■■□□□□□□□■■■■□□■■■■■■■■■■■■■■■■■■■■■■■■■□□□□□□□□■■■□□□□□□□□■■■■■■■□□□□□□□□□□□□□□□□□□□□□□□□□□□□□□	ERR552680																			X
4,4.1,4.1.2,4.1.2.1	sel3	ERR234259	■■■■□□□□□□□■■■■□□■■■■■■■■■■■■■■■■■■□□□□□□■□□□□□□□□■■■□□□□□□□□■■■■■■■□□□□□□□□□□□□□□□□□□□□□□□□□□□□□□	ERR234259
4,4.1,4.1.2,4.1.2.1	sel3	ERR234170	■■■■□□□□□□□■■■■□□■■■■■■■■■■■■■■■■■■□□□□□□■□□□□□□□□■■■□□□□□□□□□■■■■■■□□□□□□□□□□□□□□□□□□□□□□□□□□□□□□	ERR234170
4,4.1,4.1.2,4.1.2.1	sel3	SRR5073565	■■■■□□□□□□□■■■■□□■■■■■■■■■■■■■□□□□■■■■■■■■□□□□□□□□■■■□□□□□□□□■■■■■■■□□□□□□□□□□□□□□□□□□□□□□□□□□□□□□	SRR5073565
4,4.1,4.1.2,4.1.2.1	sel3	ERR2653148	■■■■□□□□□□□■■■■□□■■■■■■■■■■■■■■□□□■■■■□■■■□□□□□□□□■■■□□□□□□□□■■■■■■■□□□□□□□□□□□□□□□□□□□□□□□□□□□□□□	ERR2653148
4,4.1,4.1.2,4.1.2.1	sel3	ERR2653128	□□□□□□□□□□□□□□□□□□□□□□□□□□□□□□□□□□■■■■■□□■□□□□□□□□■■■□□□□□□□□■■■■■■■□□□□□□□□□□□□□□□□□□□□□□□□□□□□□□	ERR2653128
4,4.1,4.1.2,4.1.2.1	sel3	ERR757147	□□□□□□□□□□□□□□□□□□□□□□□□□□□□□□□□□□■□□□□□□■□□□□□□□□■■■□□□□□□□□■■■■■■■□□□□□□□□□□□□□□□□□□□□□□□□□□□□□□	ERR757147
4,4.2,4.2.1	sel1	ERR067645	■■■■□□□□□□□■■■■□□□□■■■■■■■■■■■■■■■■■■■□□□■□□□□□□□□■■■□□□□□□□□■■■■■■■□□□□□□□□□□□□□□□□□□□□□□□□□□□□□□	ERR067645
4,4.2,4.2.2	sel3+	ERR552448	■■■■□□□□□□□■■■■□□■■■■■■■■■■■■□□□□□■□□■■■■■□□□□□□□□■■■□□□□□□□□■■■■■■■□□□□□□□□□□□□□□□□□□□□□□□□□□□□□□	ERR552448
4,4.2,4.2.2,4.2.2.1	sel2	ERR028615	■■■■□□□□□□□■■■■□□■■■■■■■■■■■■■■■■■■■■■■■■■□□□□□□□□■■■□□□□□□□□■■■■■■■□□□□□□□□□□□□□□□□□□□□□□□□□□□□□□	ERR028615
4,4.3,4.3.1	sel2	SRR5067407	■■■■□□□□□□□■■■■□□■■■■■■■■■■■■■■□□□■■■■■■■■□□□□□□□□■■■□□□□□□□□■■■■■■■□□□□□□□□□□□□□□□□□□□□□□□□□□□□□□	SRR5067407
4,4.3,4.3.2	sel2	ERR751607	■■■■□□□□□□□■■■■□□■□□□■■■■■■■■■■□□□■■■■■■■■□□□□□□□□■■■□□□□□□□□■■■■■■■□□□□□□□□□□□□□□□□□□□□□□□□□□□□□□	ERR751607
4,4.3,4.3.2	sel3	ERR751561	■■■■□□□□□□□■■■■□□■□□□■■■■■■■■□□□□□□□□□□□□□□□□□□□□□□□■□□□□□□□□■■■■■■■□□□□□□□□□□□□□□□□□□□□□□□□□□□□□□	ERR751561
4,4.3,4.3.2,4.3.2.1	sel2	SRR974839	■■■■□□□□□□□■■■■□□■□□□■■■■■■■■■■□□□■■■■■■■■□□□□□□□□■■■□□□□□□□□■■■■■■■□□□□□□□□□□□□□□□□□□□□□□□□□□□□□□	SRR974839
4,4.3,4.3.3	sel1	ERR234258	■■■■□□□□□□□■■■■□□■■■■■■■■■□□□□□■■■■□□□□■■■□□□□□□□□■■■□□□□□□□□■■■■■■■□□□□□□□□□□□□□□□□□□□□□□□□□□□□□□	ERR234258
4,4.3,4.3.3	sel3	SRR1144800	■■■■□□□□□□□■■■■□□■■■■■■■■■■■■■■□□□■■■■■■■■□□□□□□□□■■■□□□□□□□□□■■■■■■□□□□□□□□□□□□□□□□□□□□□□□□□□□□□□	SRR1144800
4,4.3,4.3.3	sel3	ERR751609	■■■■□□□□□□□■■■■□□■■■■■■■■■■■■■□□□□■■■■■■■■□□□□□□□□■■■□□□□□□□□■■■■■■■□□□□□□□□□□□□□□□□□□□□□□□□□□□□□□	ERR751609
4,4.3,4.3.3	sel3	ERR2653145	■■■■□□□□□□□■■■■□□■■■■■■■■■■■■■■□□□■■■■□■■■□□□□□□□□■□□□□□□□□□□□□□□□□■□□□□□□□□□□□□□□□□□□□□□□□□□□□□□□	ERR2653145
4,4.3,4.3.3	sel3	ERR2653010	■■■■□□□□□□□■■■■□□■■■■■■■■■■■■■■□□□□□□□□□□□□□□□□□□□□□□□□□□□□□□□□□□□□□□□□□□□□□□□□□□□□□□□□□□□□□□□□□□□	ERR2653010
4,4.3,4.3.3	sel3	ERR553316	□□□□□□□□□□□□□□□□□□□□□□□□□□□□□□□□□□■■■■□■■■□□□□□□□□■■■□□□□□□□□■■■■■■■□□□□□□□□□□□□□□□□□□□□□□□□□□□□□□	ERR553316
4,4.3,4.3.4,4.3.4.1	sel2	ERR036187	■■■□□□□□□□□■■■■□□■■■■■■■■■■■■■■□□□■■■■■■■■□□□□□□□□■■■□□□□□□□□■■■■■■■□□□□□□□□□□□□□□□□□□□□□□□□□□□□□□	ERR036187
4,4.3,4.3.4,4.3.4.1	sel3	ERR2653154	■■■□□□□□□□□■■■■□□■■■■■□■■■■■■■■□□□■■■■■■■■□□□□□□□□■■■□□□□□□□□■■■■■■■□□□□□□□□□□□□□□□□□□□□□□□□□□□□□□	ERR2653154
4,4.3,4.3.4,4.3.4.2,4.3.4.2.1	sel2	ERR245848	■□□□□□□□□□□■■■■□□■■■■■■■■■■■■■■□□□■■□□□□■■□□□□□□□□■■□□□□□□□□□■■■■■■■□□□□□□□□□□□□□□□□□□□□□□□□□□□□□□	ERR245848
4,4.4,4.4.1	sel2	ERR2653229	□□□□□□□□□□□□□□□□□□□□□□□□□□□□□□□□□□■■■■■■■■□□□□□□□□■■■□□□□□□□□■■■■■■■□□□□□□□□□□□□□□□□□□□□□□□□□□□□□□	ERR2653229
4,4.4,4.4.1,4.4.1.1	sel1	SRR5073887	■■■■□□□□□□□■■■■□□■□□■■■■■■■■■■■■■■■■■■■■■■□□□□□□□□■■■□□□□□□□□■■■■□□■□□□□□□□□□□□□□□□□□□□□□□□□□□□□□□	SRR5073887
4,4.4,4.4.1,4.4.1.2	sel2	ERR257899	■■■■□□□□□□□■■■■□□■■■■■□□□□□■■■■■■■■■■■■■■■□□□□□□□□■■■□□□□□□□□■■■■■■■□□□□□□□□□□□□□□□□□□□□□□□□□□□□□□	ERR257899
4,4.4,4.4.2	sel3	SRR5067373	■■■■□□□□□□□■■■■□□■■■■■■■■■■■■■■■■■■■■■■■■■□□□□□□□□■■■□□□□□□□□■■■■■■■□□□□□□□□□□□□□□□□□□□□□□□□□□□□□□	SRR5067373					X
4,4.4,4.4.2	sel2	SRR5073675	■■■■□□□□□□□■■■■□□■■■■□■■□□□□□□□□□□■■■■■■■■□□□□□□□□■■■□□□□□□□□■■■■■■■□□□□□□□□□□□□□□□□□□□□□□□□□□□□□□	SRR5073675
4,4.4,4.4.2	sel3	ERR234183	■■■■□□□□□□□■■■■□□■■■■■■■■■■■■■■■■■■■■■■■■■□□□□□□□□■■□□□□□□□□□□■■■■■■□□□□□□□□□□□□□□□□□□□□□□□□□□□□□□	ERR234183																				X
4,4.5	sel1	SRR5073715	■■■■□□□□□□□■■■■□□■■■■■■■■■■■■■■■■■■■■■■■■■□□□□□□□□■■■□□□□□□□□■■■■■■■□□□□□□□□□□□□□□□□□□□□□□□□□□□□□□	SRR5073715
4,4.5	sel3	SRR5065316	■■■■□□□□□□□■■■■□□■■■■■■■■■■■■■■■■■■■■■■■■■□□□□□□□□■■■□□□□□□□□■■■■■■■□□□□□□□□□□□□□□□□□□□□□□□□□□□□□□	SRR5065316
4,4.5	sel3	SRR5067674	■■■■□□□□□□□■■■■□□■■■■■■■■■■■■■■■■■□□□□□□■■□□□□□□□□■■■□□□□□□□□■■■■■■■□□□□□□□□□□□□□□□□□□□□□□□□□□□□□□	SRR5067674
4,4.5	sel3	SRR5065268	■■■■□□□□□□□■■■■□□■■■■■■■■■■■■■■■■■□□□□□□■■□□□□□□□□■■■□□□□□□□□■■■■■■■□□□□□□□□□□□□□□□□□□□□□□□□□□□□□□	SRR5065268
4,4.5	sel3	SRR5073746	■■■■□□□□□□□■■■■□□□□□□□□□□□□□□■■■■■□□□□□□■■□□□□□□□□■■□□□□□□□□□□□■■■■■□□□□□□□□□□□□□□□□□□□□□□□□□□□□□□	SRR5073746
4,4.5	sel3	SRR5067415	□□□□□□□□□□□□□□□□□□□□□□□□□□□□□□□□□□□□□□□□■■□□□□□□□□■■■□□□□□□□□■■■■■■■□□□□□□□□□□□□□□□□□□□□□□□□□□□□□□	SRR5067415
4,4.6,4.6.1,4.6.1.1	sel1	ERR551416	■■■□□□□□□□□□■■■□□■■■■■■■■■□□■■■■■■■■■■■■■■□□□□□□□□■■■□□□□□□□□□■■□□■■□□□□□□□□□□□□□□□□□□□□□□□□□□□□□□	ERR551416
4,4.6,4.6.1,4.6.1.2	sel2	ERR551583	■■■■□□□□□□□■■■■□□■■■■■□■■■■■■■■■■■■■■■■■■■□□□□□□□□■■■□□□□□□□□□■■■■■■□□□□□□□□□□□□□□□□□□□□□□□□□□□□□□	ERR551583
4,4.6,4.6.1,4.6.1.2	sel3	ERR040131	■■■■□□□□□□□■■■■□□■■■■■■■■■■■■■■■■■■■■■■■■■□□□□□□□□■■■□□□□□□□□□■■■■■■□□□□□□□□□□□□□□□□□□□□□□□□□□□□□□	ERR040131
4,4.6,4.6.1,4.6.1.2	sel3	ERR234163	■■■■□□□□□□□■■■■□□■■■■■■■■■■■■■■■■■■■■■■■■■□□□□□□□□■■■□□□□□□□□□□□□□□□□□□□□□□□□□□□□□□□□□□□□□□□□□□□□□	ERR234163
4,4.6,4.6.1,4.6.1.2	sel3	ERR551253	■■■■□□□□□□□■■■■□□■■■■■■■■■■■■■■■■■■■■■■■■■□□□□□□□□■■■□□□□□□□□□□■■■■■□□□□□□□□□□□□□□□□□□□□□□□□□□□□□□	ERR551253
4,4.6,4.6.1,4.6.1.2	sel3	ERR502488	■■■■□□□□□□□■■■■□□■■■■■■■■■■■■■■■□□□■■■□□■■□□□□□□□□■■■□□□□□□□□■■■■■■■□□□□□□□□□□□□□□□□□□□□□□□□□□□□□□	ERR502488
4,4.6,4.6.2,4.6.2.2	sel3	ERR751346	■■■■□□□□□□□■■■■□□■■■■■■■■■■■■■■■□□□■■■■■■■□□□□□□□□■■■□□□□□□□□■■■■■■■□□□□□□□□□□□□□□□□□□□□□□□□□□□□□□	ERR751346
4,4.6,4.6.2,4.6.2.2	sel3	ERR2704689	■■■■□□□□□□□■■■■□□■■■■■■■■■■■■■■■□□□■■■■■■■□□□□□□□□■■■□□□□□□□□■■■■■■■□□□□□□□□□□□□□□□□□□□□□□□□□□□□□□	ERR2704689
4,4.6,4.6.2,4.6.2.2	sel3	ERR2704705	■■■■□□□□□□□■■■■□□■■■■■■■■■■■■■■■□□□■■■■■■■□□□□□□□□■■■□□□□□□□□■■■■■■■□□□□□□□□□□□□□□□□□□□□□□□□□□□□□□	ERR2704705
4,4.6,4.6.2,4.6.2.2	sel3	ERR234159	■■■■□□□□□□□□□□□□□□□□□□□□□□□□□□□□□□□□□□□□□□□□□□□□□□□■■□□□□□□□□■■■■■■■□□□□□□□□□□□□□□□□□□□□□□□□□□□□□□	ERR234159
4,4.7	sel1	ERR2652992	■■■■□□□□□□□■■■■□□■■■■■■■■■■■□□□□□□□□■■■■■■□□□□□□□□■■■□□□□□□□□■■■■■■■□□□□□□□□□□□□□□□□□□□□□□□□□□□□□□	ERR2652992
4,4.7	sel3	ERR550939	■■■■□□□□□□□■■■□□□□□□□□□□□□□□□□□□□□□■■■■■■■□□□□□□□□■■■□□□□□□□□■■■■■■■□□□□□□□□□□□□□□□□□□□□□□□□□□□□□□	ERR550939
4,4.8	sel2	ERR2653002	□□■■□□□□□□□■■■■□□■■■■■■■■■■■■■■■■■■■■■■■■■□□□□□□□□■■■□□□□□□□□■■■■■■■□□□□□□□□□□□□□□□□□□□□□□□□□□□□□□	ERR2653002
4,4.8	sel3	SRR5073940	■■■■□□□□□□□□■■■□□■■■■■■■■■■■■■■■■■■■■■■■■■□□□□□□□□■■■□□□□□□□□■■■■■■■□□□□□□□□□□□□□□□□□□□□□□□□□□□□□□	SRR5073940
4,4.8	sel3	ERR1203071	□■■■□□□□□□□■■■■□□■■■■■■■■■■■■■■■■■■■■■■■■■□□□□□□□□■■■□□□□□□□□■■■■■■■□□□□□□□□□□□□□□□□□□□□□□□□□□□□□□	ERR1203071
4,4.8	sel3	ERR2724042	■■■■□□□□□□□■■■■□□■■■■■■■■■■■■■■■■■■■■■■■■■□□□□□□□□■■■□□□□□□□□■■■■■■■□□□□□□□□□□□□□□□□□□□□□□□□□□□□□□	ERR2724042
4,4.8	sel3	SRR7765063	■■■■□□□□□□□■■■■□□■■■■■■■■■□■■■■■■■■■■■■■■■□□□□□□□□■■■□□□□□□□□■■■■■■■□□□□□□□□□□□□□□□□□□□□□□□□□□□□□□	SRR7765063
4,4.9	sel1	ERR2652941	■■■■□□□□□□□□□■■□□■■■■■■■■■■■■■■■■■■■■■■■■■□□□□□□□□■■■□□□□□□□□■■■■■■■□□□□□□□□□□□□□□□□□□□□□□□□□□□□□□	ERR2652941
4,4.9	sel3	SRR6407486	■■■■□□□□□□□■■■■□□■■■■■■■■■■■■□□■■■■■■■■■■■□□□□□□□□■■■□□□□□□□□■■■■■■■□□□□□□□□□□□□□□□□□□□□□□□□□□□□□□	SRR6407486
4,4.9	sel3	ERR979065	■■■■□□□□□□□■■■■□□■■■■■■■■■■■■■■■□□□□□□□□□□□□□□□□□□□□■□□□□□□□□■■■■■■■□□□□□□□□□□□□□□□□□□□□□□□□□□□□□□	ERR979065
5	sel1	ERR751300	■■■■■■■■■■■■■■■■■□□□□□■■■■■■■■■■■■■■■■■■■■■■■■■■■■□□□□□□□□□□■■■■■■■■□□□□□□□□□□□□□□□□□□□□□□□□□□□□□□	ERR751300
5	sel3+	ERR702419	■■■■■■■■■■■■■■■■■□□□□□■■■■■■■■■■■■■■■■■■■■■■■■■■■■□□□□□□□□□□■■■■■■■■□□□□□□□□□□□□□□□□□□□□□□□□□□□□□□	ERR702419									X
5	sel3	ERR1215462	■■■■■■■■■■■■■■■■■□□□□□■■■■■■■■■■■■■■■■■■■■■■■■■■■■□□□□□□□□□□■■■■■■■■□□□□□□□□□□□□□□□□□□□□□□□□□□□□□□	ERR1215462									X
5	sel2	ERR2383620	■■■■■■■■■■■■■■■■■□□□□□■■■■■■■■■■■■□□□□□□□□■■■■■■■■□□□□□□□□□□■■■■■■■■□□□□□□□□□□□□□□□□□□□□□□□□□□□□□□	ERR2383620
5	sel3	ERR702416	■■■□□□□■■■■■■■■■■□□□□□■■■■■■■■■□□■■■■■■■■■■■■■■■■■□□□□□□□□□□■■■■■■■■□□□□□□□□□□□□□□□□□□□□□□□□□□□□□□	ERR702416
5	sel2	ERR751320	■■■■■■■■■■■■■■■■■□□□□□■■■■■■■■□□□□□□□□□□□□□□□□□■■■□□□□□□□□□□■□■■■■■■□□□□□□□□□□□□□□□□□□□□□□□□□□□□□□	ERR751320
5	sel3	ERR751324	■■■■■■■■■■■■■■■■■□□□□□■■■■■■■■□□□□□□□□□□□□□□□□□■■■□□□□□□□□□□■□■■■■■■□□□□□□□□□□□□□□□□□□□□□□□□□□□□□□	ERR751324
5	sel2	ERR2704809	■■■■■■■■■■■■■■■■■□□□□□■■■■■■■■□□□□■■□■■■■■□■■■■■■■□□□□□□□□□□■■■■■■■■□□□□□□□□□□□□□□□□□□□□□□□□□□□□□□	ERR2704809
5	sel3	ERR751290	■■■■■■■■■■■■■■■■■□□□□□■■■■■■■■□□□□■■■■■■■■■■■■■■■■□□□□□□□□□□■■■■■■■■□□□□□□□□□□□□□□□□□□□□□□□□□□□□□□	ERR751290
5	sel3	ERR1082128	■■■■■■■■■■■■■■■■■□□□□□■■■■■■■■□□□□■■■■■■■□■■■■■■■■□□□□□□□□□□■■■■■■■■□□□□□□□□□□□□□□□□□□□□□□□□□□□□□□	ERR1082128
5	sel2	ERR702414	■■■■■■■■■■■■■■■■■□□□□□■■■■■■■■□□□□■■■■■■■■■■■■■■■■□□□□□□□□□□■■■■■■■■□□□□□□□□□□□□□□□□□□□□□□□□□□□□□□	ERR702414
5	sel3	ERR1082127	■■□■■■■■■■■■■■■■□□□□□□■■■■■■■■□□□□■■■■■■■■■■■■■■■■□□□□□□□□□□■■■■■■■■□□□□□□□□□□□□□□□□□□□□□□□□□□□□□□	ERR1082127
5	sel3	ERR751298	■■■■■■■■■■■■■■■■□□□□□□□■■■■■■■□□□□■■■■■■■■■■■■■■■■□□□□□□□□□□■■■■■■■■□□□□□□□□□□□□□□□□□□□□□□□□□□□□□□	ERR751298
5	sel3	ERR1082119	■■■■■■■■■■■■■■□□□□□□□□□□□□■■■■□□□□■■■■■■■■■■■■■■■■□□□□□□□□□□■□□□■■■■□□□□□□□□□□□□□□□□□□□□□□□□□□□□□□	ERR1082119
5	sel3	ERR1082129	■■■■■■■■■■■■■■□□□□□□□□□□□□■■■■□□□□■■□□■■■■■■■■■■■■□□□□□□□□□□■■■■■□□■□□□□□□□□□□□□□□□□□□□□□□□□□□□□□□	ERR1082129
5	sel3	ERR1082142	■■■■■■■■■■■■■■□□□□□□□□□□□□■■■■□□□□■■□□■■■■■■■■■■■■□□□□□□□□□□■■■■■■■■□□□□□□□□□□□□□□□□□□□□□□□□□□□□□□	ERR1082142
5	sel2	ERR1215477	■■■■■■■■■■■■■■■□□□□□□□□□□□□□□□□□□□■■■■■■■■■■■■■■■■□□□□□□□□□□■■■■■■■■□□□□□□□□□□□□□□□□□□□□□□□□□□□□□□	ERR1215477
5	sel3	ERR751295	■■■■■■■■■■■■■■■■■□□□□□■■■■■■■□□□□□□□□■■□□□□□■■■■■■□□□□□□□□□□■□■■□■■■□□□□□□□□□□□□□□□□□□□□□□□□□□□□□□	ERR751295	X
5	sel3	ERR702415	■■■■■■■■■■■■■■■■■□□□□□■■■■■■■□□□□□□□□■■□□□□□■■■■■■□□□□□□□□□□■□■□■■■■□□□□□□□□□□□□□□□□□□□□□□□□□□□□□□	ERR702415
5	sel3	ERR502513	■■■□□■■■■■■■■■■■■□□□□□■■■■■■□□□□□□□□□■■■□□□■■■■■■■□□□□□□□□□□■□■■■■■■□□□□□□□□□□□□□□□□□□□□□□□□□□□□□□	ERR502513
5	sel3	ERR1082131	■■■■■■■■■■■■■■■■■□□□□□■■■■□□□□□□□□■□□□□□□■■■■■■■■■□□□□□□□□□□■■■■■■■■□□□□□□□□□□□□□□□□□□□□□□□□□□□□□□	ERR1082131
5	sel3	ERR1203056	■■■■■■■■■■■■■■■■■□□□□□■■■■□□□□□□□□■□□□□□□■■■■■■■■■□□□□□□□□□□■■■■■■■■□□□□□□□□□□□□□□□□□□□□□□□□□□□□□□	ERR1203056
5	sel2	ERR2704690	■■■■■■■■■■■■■■■■■□□□□□■■■■■■□□□□□□■■■■■■■■■■■■■■■■□□□□□□□□□□■■■■■■■■□□□□□□□□□□□□□□□□□□□□□□□□□□□□□□	ERR2704690														X
5	sel3	ERR751343	■■■■■■□□□□□■■■■■■□□□□□■■■■■■□□□□□□■■■■■■■■■■■■■■■■□□□□□□□□□□■■■■■■■■□□□□□□□□□□□□□□□□□□□□□□□□□□□□□□	ERR751343														X
5	sel3	ERR751322	■■■■■■□□□□□■■■■■■□□□□□■■■■■■□□□□□□■■■■■■■■■■■■■■■■□□□□□□□□□□■■■■■■■■□□□□□□□□□□□□□□□□□□□□□□□□□□□□□□	ERR751322														X
6	sel2	SRR998645	■■■■■■■■■■■■■■□□□□□■■■■■■■■■■■■■■■■■■■■■■■□■□□■■■■■■□□□□□■■■■■■■■■■■□□□□□□□□□□□□□□□□□□□□□□□□□□□□□□	SRR998645		2
6, BOV_AFRI	sel1	SRR998631	■■■■■■■■■■■■■■□□□□□■■■■■■■■■■■■■■■■■■■■■■■□■■■■■■■■■□□□□□■■■■■■■■■■■□□□□□□□□□□□□□□□□□□□□□□□□□□□□□□	SRR998631		2
6, BOV_AFRI	sel2	ERR1082136	■■■■■■■■■■■■■■□□□□□■■■■■■■■■■■■■■■■■■□■■■■■■■■■■■■■■□□□□□■□□■■■■■■■■□□□□□□□□□□□□□□□□□□□□□□□□□□□□□□	ERR1082136		2
6, BOV_AFRI	sel2+	SRR1577819	■■■■■■■■■■■■■■□□□□□■■■■■■■■■■■■■■■■■■■■■■■■■■■■■■■■■□□□□□■■■■■■■■■■■□□□□□□□□□□□□□□□□□□□□□□□□□□□□□□	SRR1577819		2
6, BOV_AFRI	sel2	ERR234184	■■■■■■■■■■■■■■□□□□□■■■■■■■■■■■■□□□■■■■■■■■■■■■■■■■■■□□□□□■■■■■■■■■■■□□□□□□□□□□□□□□□□□□□□□□□□□□□□□□	ERR234184		2		2
6, BOV_AFRI	sel2	ERR1082113	■■■■■■■■■■■■■■□□□□□■■■■■■■■■■■■□□□■■■■■■■■■■■■■■■■■■□□□□□■■■■□■■■■■■□□□□□□□□□□□□□□□□□□□□□□□□□□□□□□	ERR1082113		2		2
Mycobacterium orygis	sel2	SRR6045425	■■■■■■■■■□□□□□□□□□□■■■■□□□□□□□□□□□■■■■■■■■■■■□□□□■■■□□□□□■■■□■■■■■■■□□□□□□□□□□□□□□□□□□□□□□□□□□□□□□	SRR6045425		1
L7;Aethiops vetus	sel3	ERR159959	■■■■■■□□■■■□□□□□□□□□□□□□□□□□□□□□□□■□□□□□□■■■■■■■■□■■■□□□□□□□□■■■■■■■□□□□□□□□□□□□□□□□□□□□□□□□□□□□□□	ERR159959			1
L7;Aethiops vetus	sel2	ERR159958	■■■■■■□□■■■□□□□□□□□□□□□□□□□□□□□□□□■□□□□■■■■■■■■■■□■■■□□□□□□□□■■■■■■■□□□□□□□□□□□□□□□□□□□□□□□□□□□□□□	ERR159958			1
L7;Aethiops vetus	sel1+	ERR1971863	■■■■■■□□■■■□□□□□□□□□□□□□□□□□□□□□□□■■■□□■■■■■■■■■■□■■■□□□□□□□□■■■■■■■□□□□□□□□□□□□□□□□□□□□□□□□□□□□□□	ERR1971863			1
L7;Aethiops vetus	sel3	ERR2704710	■■■■■■□□■■■□□□□□□□□□□□□□□□□□□□□□□□■■■□□■■■■■■■■■■□■■■□□□□□□□□■■■■■■■□□□□□□□□□□□□□□□□□□□□□□□□□□□□□□	ERR2704710			1
L7;Aethiops vetus	sel3	ERR1971857	■■■■■■□□■■■□□□□□□□□□□□□□□□□□□□□□□□■■■□□■■■■■■■■■■□■■■□□□□□□□□■■■■■■■□□□□□□□□□□□□□□□□□□□□□□□□□□□□□□	ERR1971857			1	.
L7;Aethiops vetus	sel3	ERR1971871	■■■■■■□□■■■□□□□□□□□□□□□□□□□□□□□□□□■■■□□■■■■■■■■■■□■■■□□□□□□□□■■■■■■■□□□□□□□□□□□□□□□□□□□□□□□□□□□□□□	ERR1971871			1
L7;Aethiops vetus	sel3	ERR1971874	■■■■■■□□■■■□□□□□□□□□□□□□□□□□□□□□□□■■■□□■■■■■■■■■■□■■■□□□□□□□□■■■■■■■□□□□□□□□□□□□□□□□□□□□□□□□□□□□□□	ERR1971874			1
L7;Aethiops vetus	sel3	ERR1971854	■■■■■■□□■■■□□□□□□□□□□□□□□□□□□□□□□□■■■□□■■■■■■■■■■□■■■□□□□□□□□■■■■■■■□□□□□□□□□□□□□□□□□□□□□□□□□□□□□□	ERR1971854			1
L7;Aethiops vetus	sel3	ERR2704711	■■■■■■□□■■■□□□□□□□□□□□□□□□□□□□□□□□■■■□□■■■■■■■■■■□■■■□□□□□□□□■■■■■■■□□□□□□□□□□□□□□□□□□□□□□□□□□□□□□	ERR2704711			1
L7;Aethiops vetus	sel3	ERR1971872	■■■■■■□□■■■□□□□□□□□□□□□□□□□□□□□□□□■■■□□■■■■■■■■■■□■■■□□□□□□□□■■■■■■■□□□□□□□□□□□□□□□□□□□□□□□□□□□□□□	ERR1971872			2
Mycobacterium microti	sel2	SRR3647357	■□□□□■■■■□■■■■■■■□□□□□□□□□□□□□□□■■□□□□□□□□□□□□□□□□■■□□□□□■□□□□□□□■■■□□□□□□□□□□□□□□□□□□□□□□□□□□□□□□	SRR3647357
Mycobacterium pinnipedii	sel2	SRR7693584	■□□□□■■■■□■■■■■■■□□□□□□□□□□□□□□□■■■■■■■■■■■■■■■■■■■■□□□□□■□□□□□□□■■■□□□□□□□□□□□□□□□□□□□□□□□□□□□□□□	SRR7693584				1
Mycobacterium bovis	sel1+	ERR502499	■■■□■■■■□□■■■■■■■■□■■■■■■□■■■■■■■■■■■■■□□□■■■■■■□■■■□□□□□□□□□□□□□□□□□□□□□□□□□□□□□□□□□□□□□□□□□□□□□□	ERR502499		.
Mycobacterium caprae	sel1	ERR1462634	□□■□□□□□□□□□□□□□□□□□□□□□□□■■■■■■■■■■■□■■■■■■■■■■■■■■□□□□□□□□□□□□□□□□□□□□□□□□□□□□□□□□□□□□□□□□□□□□□□	ERR1462634

## Sheet: DR
	sel1-2	Accession	Accession	Spoligotypes new vrais	2*DR14*3	4*DR7*5	6*DR23*7	8*DR11*9	14*DR1*15	21*DR28*22	25*DRb2*26	26*DR22*27	29*DR21*32	30*DR2*31	39*DR12*40	44*DR26*45	46*DR15*47	49*DR27*50	50*DR3*51	53*DR19*62	57*DR33*58	61*DR17*62	64*DR6*65	65*DR25*66	66*DR4*67	67*DR5*68
1	sel2	ERR234272	ERR234272	■■■■■■■■■□□■■■■■■■■■■■■■■■■■■■■■□□■■■■□□□□■□■■■□■■■■■■■■■■■■■■■■■■■■□□□□□□□□□□□□□□□□□□□□□□□□□□□□□□	□	□	□	□	□	□	■	□	.	■	.	.	□	□	■	.	□	□	□	□	■	■
1;1.1;1.1.1	sel1	ERR234156	ERR234156	■■■■■■■■■■■■■■■■■■■■■■■■■■■■■■■■■■■■■■□□□□■□■■■□■■■■■■■■■■■■■■■■■■■■□□□□□□□□□□□□□□□□□□□□□□□□□□□□□□	□	□	□	□	■	□	■	□	.	■	.	.	□	□	■	.	□	□	□	□	■	■
1;1.1;1.1.1	sel2	ERR751769	ERR751769	■■■■■■■■■■■■■■■■■■■■■■■■■■■■□■■■■■■□□□□□□□□□□□□□□□□□□□□□■■□■■■■■■■■■□□□□□□□□□□□□□□□□□□□□□□□□□□□□□□	□	□	□	□	□	□	■	□	.	■	.	.	.	.	.	.	□	□	□	□	■	■
1;1.1;1.1.1;1.1.1.3	sel2	ERR718408	ERR718408	■■■■□□■□■■■■■■■■■■■■■■□■■■■■■■■■■■■■■■□□□□■□■■■□■■■■■■■□□□□□□□■■■■■■□□□□□□□□□□□□□□□□□□□□□□□□□□□□□□	□	.	.	.	□	□	■	□	.	■	.	.	□	□	■	.	.	.	□	□	■	■
1;1.1;1.1.1;1.1.1.4	sel2	ERR768021	ERR768021	■■■■■■■■■■■■■■■■■■■■■■■■■■■■■■■■■■■■■■□□□□■□■■■□■■■■■■■■■■■■■□■■■■■■□□□□□□□□□□□□□□□□□□□□□□□□□□□□□□	□	□	□	□	■	□	■	■	.	■	.	.	□	□	■	.	□	.	□	□	■	■
1;1.1;1.1.1;1.1.1.5	sel2	ERR751951	ERR751951	■■■■■■■■■■■■■■■■□□□□□□□□□□□□□□□□□■■■■■□□□□■□■■■□■■■■■■■■■■■■■■■■■■■■□□□□□□□□□□□□□□□□□□□□□□□□□□□□□□	□	□	□	□	■	.		.	.	.	.	.	□	□	■	.	□	□	□	□	■	■
1;1.1;1.1.1;1.1.1.6	sel2+	ERR751749	ERR751749	■■■■■■■■■■■■■■■■■■■■■■■■■■■■■■■■■■■■■■□□□□■□■■■□■■■■■■■■□□□□■■■■■■■■□□□□□□□□□□□□□□□□□□□□□□□□□□□□□□	□	□	□	□	■	□	■	□	.	■	.	.	□	□	■	.	□	□	□	□	■	■
1;1.1;1.1.1;1.1.1.7	sel2	ERR718229	ERR718229	■■■■■□□□□□□□□□□□■■■■□■■■■■■■■■■■■■■■■■□□□□■□■■■□■■■■■■■■■■■■■■■■■■■■□□□□□□□□□□□□□□□□□□□□□□□□□□□□□□	□	□	.	.	.	.	■	□	.	■	.	.	□	□	■	.	□	□	□	□	■	■
1;1.1;1.1.1;1.1.1.7	sel3	ERR752133	ERR752133	■■■■■■■■■■■■■■■■■■■■■■■■■■■■■■■■■■■■■□□□□□■□■■■□■■■■■■■■■■■■■■■■■■■■□□□□□□□□□□□□□□□□□□□□□□□□□□□□□□	□	□	□	□	■	□	■	□	.	■	.	.	□	□	■	.	□	□	□	□	■	■
1;1.1;1.1.1;1.1.1.7	sel3	ERR752161	ERR752161	■■■■■■■■■■■■■■■■■■■■■■■■■■■■■■■■■■■■■■□□□□■□■■■□■■■■■■■■■■□□□□□□□□■■□□□□□□□□□□□□□□□□□□□□□□□□□□□□□□	□	□	□	□	■	□	■	□	.	■	.	.	□	□	■	.	□	.	.	.	.	■
1;1.1;1.1.1;1.1.1.7	sel3	ERR718371	ERR718371	■■■■■■■■■■■■■■■■■■■■■■■■■■■■■■■■■□□□□□□□□□□□□□□□□□□□□□■■■■■■■□□□□□■■□□□□□□□□□□□□□□□□□□□□□□□□□□□□□□	□	□	□	□	■	□	■	□	.	■	.	.	.	.	.	.	□	.	.	.	.	■
1;1.1;1.1.1;1.1.1.8	sel2	ERR718201	ERR718201	■■■■■■■□□■■■■■■■■■■■■■■■■■■■■■■■■■■■■■□□□□■□■■■□■■■■□■■■■■■■■■■■■■■■□□□□□□□□□□□□□□□□□□□□□□□□□□□□□□	□	□	□	.	■	□	■	□	.	■	.	.	□	□	■	.	□	□	□	□	■	■
1;1.1;1.1.1;1.1.1.8	sel3	ERR718331	ERR718331	■■■■■■■■■■■■■■■■■■■■■■■■■■■■■■■■■■■■■■□□□□■□■■■□■■■■□■■■■■■■■■■■■■■■□□□□□□□□□□□□□□□□□□□□□□□□□□□□□□	□	□	□	□	■	□	■	□	.	■	.	.	□	□	■	.	□	□	□	□	■	■
1;1.1;1.1.1;1.1.1.9	sel3	ERR768039	ERR768039	■■■■■■■■■■■■■■■■■■■■■■■■■■■■■■■■■■■■■■□□□□■□■■■□■■■■□■□□□□□■■□■■■■■■□□□□□□□□□□□□□□□□□□□□□□□□□□□□□□	□	□	□	□	■	□	■	□	.	■	.	.	□	□	■	.	.	.	□	□	■	■
1;1.1;1.1.1;1.1.1.9	sel2	ERR718381	ERR718381	■■■■■■■■■■■■■■■■■■■■■■■■■■■■■■■■■■■■■■□□□□■□■■■□■■■■■■■■■■■■■□■■■■■■□□□□□□□□□□□□□□□□□□□□□□□□□□□□□□	□	□	□	□	■	□	■	□	.	■	.	.	□	□	■	.	□	.	□	□	■	■
1;1.1;1.1.1;1.1.1.9	sel3	ERR718209	ERR718209	■■■■■■■■■■■■■■■■■■■■■■■■■■■■■■■■■■■■■■□□□□■□■■■□■■■■■■■■■■■■■□■■□■■■□□□□□□□□□□□□□□□□□□□□□□□□□□□□□□	□	□	□	□	■	□	■	□	.	■	.	.	□	□	■	.	□	.	.	.	■	■
1;1.1;1.1.2;1.1.2.1	sel1	ERR718235	ERR718235	■■■■■■■■■■■■■■■■■□■■■■■■■■■■■■■■■■■■■■□□□□■□■■■□■■■■■■■■■■■■■■■■■■■■□□□□□□□□□□□□□□□□□□□□□□□□□□□□□□	□	□	□	□	□	□	■	□	.	■	.	.	□	□	■	.	□	□	□	□	■	■
1;1.1;1.1.2;1.1.2.1	sel3	ERR775792	ERR775792	■■■■■■■■■■■■■■■■■□■■■■■■■■■■■■■■■■■■■■□□□□■□■■■□■■■□□■■□□■■■■■■■■■■■□□□□□□□□□□□□□□□□□□□□□□□□□□□□□□	□	□	□	□	□	□	■	□	.	■	.	.	□	□	■	.	.	□	□	□	■	■
1;1.1;1.1.2;1.1.2.2	sel3	ERR718436	ERR718436	■■□□■■■■■■■■■■■■■□■■■■■■■■■■■■■■■■■■■■□□□□■□■■■□■□□□□■■■■■■■■■■■■■■■□□□□□□□□□□□□□□□□□□□□□□□□□□□□□□	□	.	□	□	□	□	■	□	.	■	.	.	□	.	.	.	□	□	□	□	■	■
1;1.1;1.1.2;1.1.2.2	sel3	ERR234185	ERR234185	■■□□■■■■■■■■■■■■■■■■■■■■■■■■■■■■■■■■■■□□□□■□■■■□■■■■■■■■■■■■■■■■■■■■□□□□□□□□□□□□□□□□□□□□□□□□□□□□□□	.	.	□	□	□	□	■	□	.	■	.	.	□	□	■	.	□	□	□	□	■	■
1;1.1;1.1.2;1.1.2.2	sel3	ERR752154	ERR752154	■■□□■■■■■■■■■■■■■■■■■■■■■■■■■■■■■■■■■■□□□□■□■■■□■□□□□■■■■■■■■■■■■■■■□□□□□□□□□□□□□□□□□□□□□□□□□□□□□□	.	.	□	□	□	□	■	□	.	■	.	.	□	.	.	.	□	□	□	□	■	■
1;1.1;1.1.2;1.1.2.2	sel2	ERR037473	ERR037473	■■□□■■■■■■■■■■■■■■■■■■■■■■■■■■■■■■■■■■□□□□■□■□□□□□■■■■■■■■□□■■■■■■■■□□□□□□□□□□□□□□□□□□□□□□□□□□□□□□	.	.	□	□	□	□	■	□	.	■	.	.	.	.	45■51	.	□	□	□	□	■	■
1;1.1;1.1.2;1.1.2.2	sel3	ERR234205	ERR234205	■■□□■■■■■■■■■■■■■□□□■■■■■■■■■■■■■■■■■■□□□□■□■■■□■■■■■■■■■■■■■■■■■■■■□□□□□□□□□□□□□□□□□□□□□□□□□□□□□□	.	.	□	□	□	□	■	□	.	36	.	.	□	□	■	.	35	□	□	□	■	■
1;1.1;1.1.2;1.1.2.2	sel3	ERR2704680	ERR2704680	■■□□■■■■■■■■■■■■■■■■■■■■■■■■■■■■■■■■■■□□□□■□■■■□■□□□□■■■■■■■■□■■■■■■□□□□□□□□□□□□□□□□□□□□□□□□□□□□□□	.	.	□	□	□	□	■	□	.	■	.	.	□	.	.	.	□	.	□	□	■	■
1;1.1;1.1.2;1.1.2.2	sel3	ERR751737	ERR751737	■■□□■■■■■■■■■■■■□□□□□□□□□□□□□■■■■■■■■■□□□□■□■■■□■□□□□■■■■■■■■□■■■■■■□□□□□□□□□□□□□□□□□□□□□□□□□□□□□□	.	.	□	□	□	.	.	.	.	■	.	.	□	.	.	.	□	.	□	□	■	■
1;1.1;1.1.2;1.1.2.2	sel3	ERR234165	ERR234165	■■□□■■■□□□□□□□□□□□□□□□□■■■■■■■■■■■■■■■□□□□■□■■■□■■■■■■■■■■■■■■■■■■■■□□□□□□□□□□□□□□□□□□□□□□□□□□□□□□	.	.	□	.	.	.	■	□	.	■	.	.	□	□	■	.	□	□	□	□	■	■
1;1.1;1.1.3	sel1	ERR036222	ERR036222	■■■■■■□□□□■□□□□□□□□■■■■■■■■■■■■■□□■■■■□□□□■□■■■□■■■■■■■□■■■■■■■■■■■■□□□□□□□□□□□□□□□□□□□□□□□□□□□□□□	□	□	.	.	.	□	■	□	.	■	.	.	□	□	■	.	□	□	□	□	■	■
1;1.1;1.1.3	sel3	ERR036230	ERR036230	■■■■■■□□□□■□□□□□□□□■■■■■■■■■■■■■□□■■□□□□□□■□■■■□■■■■■■■□■■■■■■■■■■■■□□□□□□□□□□□□□□□□□□□□□□□□□□□□□□	□	□	.	.	.	□	■	□	.	■	.	.	□	□	■	.	□	□	□	□	■	■
1;1.1;1.1.3;1.1.3.1	sel3	ERR752166	ERR752166	■■■■■□□■■■■■■■■■■■■■■■■■■■■■■■■□□□□□□□□□□□□□■■■□■■□■■■■□■■■■■■■■■■■■□□□□□□□□□□□□□□□□□□□□□□□□□□□□□□	□	□	.	□	□	□	■	□	.	■	.	.	□	□	■	.	□	□	□	□	■	■
1;1.1;1.1.3;1.1.3.1	sel3	ERR752005	ERR752005	■■■■■□□■■■■■■■■■■■■■■■■■■■■■■■■■□□□■■■□□□□■□■■■□■■□■■■■□□■■■■■■■■■■■□□□□□□□□□□□□□□□□□□□□□□□□□□□□□□	□	□	.	□	□	□	■	□	.	■	.	.	□	□	50■52	.	.	□	□	□	■	■
1;1.1;1.1.3;1.1.3.1	sel3	ERR234197	ERR234197	■■■■■□□■■■■■■■■■■■■■■■■■■■■■■■■■□□■■■■□□□□■□■■■□■■□■■■■□□■■■■■■■■■■■□□□□□□□□□□□□□□□□□□□□□□□□□□□□□□	□	□	.	□	□	□	■	□	.	■	.	.	□	□	50■52	.	.	□	□	□	■	■
1;1.1;1.1.3;1.1.3.1	sel3	ERR718544	ERR718544	■■■■■□□■■■■■■■■■■■■■□■■■■■■■■■■■□■■■■■□□□□■□■■■□■■□■■■■□□■■■■■■■■■■■□□□□□□□□□□□□□□□□□□□□□□□□□□□□□□	□	□	.	□	□	.	■	□	.	■	.	.	□	□	50■52	.	.	□	□	□	■	■
1;1.1;1.1.3;1.1.3.1	sel3	ERR718388	ERR718388	■■■■■□□■■■■■■■■■■■■■■■■■■■■■■■■■□■□□□■□□□□□□■■■□■■□■■■■□□■■■■■■■■■■■□□□□□□□□□□□□□□□□□□□□□□□□□□□□□□	□	□	.	□	□	□	■	□	.	■	.	.	□	□	50■52	.	.	□	□	□	■	■
1;1.1;1.1.3;1.1.3.2	sel3	ERR751669	ERR751669	■■■■■■■■■■□□■■■■■■■■■■■■■■■■■■■■□■■■■■□□□□■□■■■□■■■■■■■□■■■■■■■■■■■■□□□□□□□□□□□□□□□□□□□□□□□□□□□□□□	□	□	□	□	□	□	■	□	.	■	.	.	□	□	■	.	□	□	□	15	■	■
1;1.1;1.1.3;1.1.3.3	sel2	ERR752163	ERR752163	■■■■■■■■■■■■■■■■■■■■■■■■■■■■■■■■□■■■■■□□□□■□■■■□■■■■■■□□□□□□□■■■■■■■□□□□□□□□□□□□□□□□□□□□□□□□□□□□□□	□	□	□	□	□	□	■	□	.	■	.	.	□	□	■	.	.	.	□	□	■	■
1;1.2.1	sel3	ERR234262	ERR234262	■■■□■■■■■□■■■■■■■■□□□□□□□□■■■□□■■■■■■■□□□□■□■■■□■■■■■■■■■■■■■■■■■■■■□□□□□□□□□□□□□□□□□□□□□□□□□□□□□□	□	.	□	□	□	.	.	.	□	.	.	.	□	□	■	.	□	□	□	□	■	■
1;1.2.1;1.2.1.1	sel1	ERR751771	ERR751771	■■■□■■■■■□■■■■■■■■■■■■■■■■■■■□□■■■■■■■□□□□■□■■■□■■■■■■■■■■■■■■■■■■■■□□□□□□□□□□□□□□□□□□□□□□□□□□□□□□	□	.	□	□	□	□	■	□	■	.	.	.	□	□	■	.	□	□	□	□	■	■
1;1.2.1;1.2.1.1	sel3	ERR718394	ERR718394	■■■□■■■■■□■■■■■■■■■■■■■■■■■■■□□■■■■■■■□□□□■□■■■□■■■■■■■■■■■■■□□□■■■■□□□□□□□□□□□□□□□□□□□□□□□□□□□□□□	□	.	□	□	□	□	■	□	□	.	.	.	□	□	■	.	□	.	.	□	■	■
1;1.2.1;1.2.1.2	sel2	ERR751722	ERR751722	■■■□■■■■■□■■■■■■□□□□□□□□□□□□□□□□□□□■■■□□□□■□■■■□■■■■■■■■■■■■■□□■■■■■□□□□□□□□□□□□□□□□□□□□□□□□□□□□□□	□	.	□	□	□	.	.	.	.	.	.	.	□	□	■	.	□	.	□	□	■	■
1;1.2.1;1.2.1.2	sel3	ERR751990	ERR751990	■■■□■■■■■□■■■■■■□□□□□□□□□□□□□□□□□□□■■■□□□□■□■■■□■■■■■■■■■□□□□□□■■■■■□□□□□□□□□□□□□□□□□□□□□□□□□□□□□□	□	.	□	□	□	.	.	.	.	.	.	.	□	□	■	.	.	.	□	□	■	■
1;1.2.1;1.2.1.2	sel3	ERR751657	ERR751657	■■■□■■■■■□■■■■■■□□□□□□□□□□□□□□□□□□□■■■□□□□■□■■■□■■■■■■■■■■■■■■■■■■■■□□□□□□□□□□□□□□□□□□□□□□□□□□□□□□	□	.	□	□	□	.	.	.	.	.	.	.	□	□	■	.	□	□	□	□	■	■
1;1.2.1;1.2.1.2	sel3	ERR775762	ERR775762	■■■□■■■■■□■■■■■■□□□□□□□□□□□□□□□□□□□■■■□□□□■□■■■□■■■■■■■■■■■■■□□□□■■■□□□□□□□□□□□□□□□□□□□□□□□□□□□□□□	□	.	□	□	□	.	.	.	.	.	.	.	□	□	■	.	□	.	.	.	■	■
1;1.2.1;1.2.1.2	sel3	ERR752162	ERR752162	■■■□■■■■■□■■■■■■□□□□□□□□□□□□□□□□□□□■□□□□□□□□□□□□□□□□□□□□□□■■■■■■■■■■□□□□□□□□□□□□□□□□□□□□□□□□□□□□□□	□	.	□	□	.	.	.	.	?	.	.	.	.	.	.	.	.	□	□	□	■	■
1;1.2.1;1.2.1.3	sel2	ERR234266	ERR234266	■■■□■■■■■□■■■■■■■■■■■■■■■■■■■□□■■■■■■■□□□□■□■■■□■■■■■■■■■■■■■■■■■■■■□□□□□□□□□□□□□□□□□□□□□□□□□□□□□□	□	.	□	□	□	■	■	□	□	.	.	.	□	□	■	.	□	□	□	□	■	■
1;1.2.1;1.2.1.3	sel3	ERR718466	ERR718466	■■□□■■■■■□■■■■■■■■■■■■■■■■■■■□□■■■■■■■□□□□■□■■■□■■■■■■■■■■■■■■■■■■■■□□□□□□□□□□□□□□□□□□□□□□□□□□□□□□	.	.	□	□	□	□	■	□	□	.	.	.	□	□	■	.	□	□	□	□	■	■
1;1.2.2	sel1	ERR234164	ERR234164	■■■■■■■■■■■■■■■■■■■■■■■■■■■■■■■■■■■■■■□□□□■□■■■□■■■■■■■■■■■■■□■■■■■■□□□□□□□□□□□□□□□□□□□□□□□□□□□□□□	□	□	□	□	□	□	■	□	.	■	.	.	□	□	■	.	□	.	□	□	■	■
1;1.2.2	sel3	ERR751953	ERR751953	■■■■■■■■■■■■■■■■■■■■■■■■■■■■■■■■■■■□□■□□□□■□■■■□■■■■■■■■■■■■■□■■■■■■□□□□□□□□□□□□□□□□□□□□□□□□□□□□□□	□	□	□	□	□	□	■	□	.	■	.	.	□	□	■	.	□	.	□	□	■	■
1;1.2.2	sel3	ERR718502	ERR718502	■■■■■■■■■■■■■■■■■■■■■■■■■■■■■■■■■■■■■■□□□□■□■■■□■■■■■■■■■□□■■□□■■■■■□□□□□□□□□□□□□□□□□□□□□□□□□□□□□□	□	□	□	□	□	□	■	□	.	■	.	.	□	□	■	.	.	.	□	□	■	■
1;1.2.2	sel3	ERR036223	ERR036223	■■■■□□□□■■■■□■■■■■■■■■■■■■■■■■■■■■■■■■□□□□■□■■■□■■■■■■■□□■■□■□■■■■■■□□□□□□□□□□□□□□□□□□□□□□□□□□□□□□	□	.	.	.	□	□	■	□	.	■	.	.	□	□	■	.	.	.	□	□	■	■
1;1.2.2	sel3	ERR718554	ERR718554	■■■■■■■■■■■■■■■■■■■■■■■■■■■■■■■■■■■□■■□□□□■□■■■□■■■■■■■■■■■■■□■■■■■■□□□□□□□□□□□□□□□□□□□□□□□□□□□□□□	□	□	□	□	□	□	■	□	.	■	.	.	□	□	■	.	□	.	□	□	■	■
1;1.2.2	sel3	ERR718354	ERR718354	■■■■■■■■■■■■■■■■■■□□□■■■■■■■■■■■■■■□■■□□□□■□■■■□■■■■■■■■■■■■■□■■■■■■□□□□□□□□□□□□□□□□□□□□□□□□□□□□□□	□	□	□	□	□	.	■	□	.	■	.	.	□	□	■	.	□	.	□	□	■	■
1;1.2.2	sel3	ERR752054	ERR752054	■■□■■■■■■■■■■■■■■■■■■■■■■■■■■■■■■■■■■■□□□□■□■■■□■■■■■□■■■■■■■□■■■■■■□□□□□□□□□□□□□□□□□□□□□□□□□□□□□□	.	□	□	□	□	□	■	□	.	■	.	.	□	□	■	.	□	.	□	□	■	■
1;1.2.2	sel3	ERR751739	ERR751739	■■■■■■■■■■■■■■■■■■■■■■■■■■■■□■■■■■■■■■□□□□■□■■■□■■■■■■■■■□□■■□■■■■■■□□□□□□□□□□□□□□□□□□□□□□□□□□□□□□	□	□	□	□	□	□	■	□	.	■	.	.	□	□	■	.	.	.	□	□	■	■
1;1.2.2	sel3	ERR046898	ERR046898	■□□□□□□□□□■■■■■■■■■■■■■■■■■■■■■■■■■■■■□□□□■□■■■□■■□■■■■■■■■■■□■■■■■■□□□□□□□□□□□□□□□□□□□□□□□□□□□□□□	.	.	.	.	□	□	■	□	.	■	.	.	□	□	■	.	□	.	□	□	■	■
1;1.2.2	sel3	ERR234191	ERR234191	■■■■■■■■■■■■■■■■■■■■■■■■■■■■■■■■■■■■■■□□□□■□■■■□■■■■■■■■■■■■□□□□□■■■□□□□□□□□□□□□□□□□□□□□□□□□□□□□□□	□	□	□	□	□	□	■	□	.	■	.	.	□	□	■	.	□	.	.	.	■	■
2;2.1	sel1	SRR1710060	SRR1710060	■■■■■■■■■■■■■■■□□■■■■■■■■■■■■■■■■■■■■■■■■■■■■■■■■■■■■□□□□□□□□■■■■■■■□□□□□□□□□□□□□□□□□□□□□□□□□□□□□□	□	□	□	□	□	□	■	□	.	■	□	□	□	□	□	□	.	.	■	□	■	■
2;2.1	sel3	ERR2704676	ERR2704676	■■■■■■■■■■■■■■■□□■■■■■■■■■■■■■■■■■■■■■■■■■■■■■■■■■■■■□□□□□□□□■■■■■■■□□□□□□□□□□□□□□□□□□□□□□□□□□□□□□	□	□	□	□	□	□	■	□	.	■	□	□	□	□	□	□	.	.	■	□	■	■
2;2.1	sel3	ERR234216	ERR234216	□■■■■■□□■■■■■■■□□■■■■■■■■■■■■■■■□■■■■■■■■■■■■■■■■■■■■□□□□□□□□■■■■■■■□□□□□□□□□□□□□□□□□□□□□□□□□□□□□□	□	□	.	.	□	□	■	□	.	■	□	□	□	□	□	□	.	.	■	□	■	■
2;2.1	sel1	ERR234252	ERR234252	□□□□□□□□□□□□□□□□□□□□□□□□□□□□□□□□□□■■■■■■■■■■■■■■■■■■■□□□□□□□□■■■■■■■□□□□□□□□□□□□□□□□□□□□□□□□□□□□□□	.	.	.	.	.	.	.	.	.	.	□	□	□	□	□	.	.	□	■	□	■	■
2;2.1	sel3	ERR234248	ERR234248	□□□□□□□□□□□□□□□□□□□□□□□□□□□□□□□□□□■■■■■□■■■■■■■■■■■■■□□□□□□□□□■■■■■■□□□□□□□□□□□□□□□□□□□□□□□□□□□□□□	.	.	.	.	.	.	.	.	.	.	.	□	□	□	□	.	.	.	■	□	■	■
2;2.2;2.2.1	sel2	ERR234105	ERR234105	□□□□□□□□□□□□□□□□□□□□□□□□□□□□□□□□□□□□□□□□□□□□□□□□□□□■■□□□□□□□□■■■■■■■□□□□□□□□□□□□□□□□□□□□□□□□□□□□□□	.	.	.	.	.	.	.	.	.	.	.	.	.	.	.	□	.	.	■	□	■	■
2;2.2;2.2.1;2.2.1.1	sel1+	ERR2704702	ERR2704702	□□□□□□□□□□□□□□□□□□□□□□□□□□□□□□□□□□□□□□□□□□□□□■■■■■■■■□□□□□□□□■■■■■■■□□□□□□□□□□□□□□□□□□□□□□□□□□□□□□	.	.	.	.	.	.	.	.	.	.	.	.	□	□	□	□	.	.	■	□	■	■
2;2.2;2.2.1;2.2.1.2;2.2.1.2.1	sel2	SRR671795	SRR671795	□□□□□□□□□□□□□□□□□□□□□□□□□□□□□□□□□□□□□□□□□□□□□■■■■■■■■□□□□□□□□■■■■■■■□□□□□□□□□□□□□□□□□□□□□□□□□□□□□□	.	.	.	.	.	.	.	.	.	.	.	.	□	□	□	□	.	.	■	□	■	■
2;2.2;2.2.1;2.2.1.2;2.2.1.2.2	sel2	ERR234112	ERR234112	□□□□□□□□□□□□□□□□□□□□□□□□□□□□□□□□□□□□□□□□□□□□□■■■□□□□□□□□□□□□□□■■■■■■□□□□□□□□□□□□□□□□□□□□□□□□□□□□□□	.	.	.	.	.	.	.	.	.	.	.	.	□	.	.	.	.	.	■	□	■	■
2;2.2;2.2.1;2.2.1.2;2.2.1.2.2	sel3	ERR234129	ERR234129	□□□□□□□□□□□□□□□□□□□□□□□□□□□□□□□□□□□□□□□□□□□□□■■■■■■□□□□□□□□□□□■■■■■■□□□□□□□□□□□□□□□□□□□□□□□□□□□□□□	.	.	.	.	.	.	.	.	.	.	.	.	□	□	□	.	.	.	■	□	■	■
2;2.2;2.2.1;2.2.1.2;2.2.1.2.2;2.2.1.2.2.2	sel1	ERR234210	ERR234210	□□□□□□□□□□□□□□□□□□□□□□□□□□□□□□□□□□□□□□□□□□□□□■■■■■■■■□□□□□□□□■□■■■■■□□□□□□□□□□□□□□□□□□□□□□□□□□□□□□	.	.	.	.	.	.	.	.	.	.	.	.	□	□	□	□	.	.	■	□	■	■
2;2.2;2.2.1;2.2.1.2;2.2.1.2.2;2.2.1.2.2.3.1	sel2	SRR849475	SRR849475	□□□□□□□□□□□□□□□□□□□□□□□□□□□□□□□□□□□□□□□□□□□□□■■■■■■■■□□□□□□□□■■■■■■■□□□□□□□□□□□□□□□□□□□□□□□□□□□□□□	.	.	.	.	.	.	.	.	.	.	.	.	□	□	□	□	.	.	■	□	■	■
2;2.2;2.2.1;2.2.1.2;2.2.1.2.2;2.2.1.2.2.3.2;2.2.1.2.2.3.2.1	sel2	ERR067702	ERR067702	□□□□□□□□□□□□□□□□□□□□□□□□□□□□□□□□□□□□□□□□□□□□□■■■■■■■■□□□□□□□□■■■■■■■□□□□□□□□□□□□□□□□□□□□□□□□□□□□□□	.	.	.	.	.	.	.	.	.	.	.	.	□	□	□	□	.	.	■	□	■	■
2;2.2;2.2.1;2.2.1.2;2.2.1.2.2;2.2.1.2.2.4	sel2	ERR234102	ERR234102	□□□□□□□□□□□□□□□□□□□□□□□□□□□□□□□□□□□□□□□□□□□□□■■■■■■■■□□□□□□□□□■■■■■■□□□□□□□□□□□□□□□□□□□□□□□□□□□□□□	.	.	.	.	.	.	.	.	.	.	.	.	□	□	□	.	.	.	■	□	■	■
2;2.2;2.2.1;2.2.1.2;2.2.1.2.2;2.2.1.2.2.4;2.2.1.2.2.4.1	sel2	ERR234263	ERR234263	□□□□□□□□□□□□□□□□□□□□□□□□□□□□□□□□□□□□□□□□□□□□□■■■■■■■■□□□□□□□□■■■■■■■□□□□□□□□□□□□□□□□□□□□□□□□□□□□□□	.	.	.	.	.	.	.	.	.	.	.	.	□	□	□	□	.	.	■	□	■	■
2;2.2;2.2.1;2.2.1.2;2.2.1.2.2;2.2.1.2.2.5	sel2	ERR234190	ERR234190	□□□□□□□□□□□□□□□□□□□□□□□□□□□□□□□□□□□□□□□□□□□□□■■■■■■■■□□□□□□□□■■■■■■■□□□□□□□□□□□□□□□□□□□□□□□□□□□□□□	.	.	.	.	.	.	.	.	.	.	.	.	□	□	□	□	.	.	■	□	■	■
2;2.2;2.2.2	sel3	ERR552177	ERR552177	□□□□□□□□□□□□□□□□□□□□□□□□□□□□□□□□□□□□□□□□□□□□□■■■■■■■■□□□□□□□□□■■■■■■□□□□□□□□□□□□□□□□□□□□□□□□□□□□□□	.	.	.	.	.	.	.	.	.	.	.	.	□	□	□	.	.	.	■	□	■	■
2;2.2;2.2.2	sel1	ERR551636	ERR551636	□□□□□□□□□□□□□□□□□□□□□□□□□□□□□□□□□□□□□□□□□□□□□■■■■■■■■□□□□□□□□■■■■■■■□□□□□□□□□□□□□□□□□□□□□□□□□□□□□□	.	.	.	.	.	.	.	.	.	.	.	.	□	□	□	□	.	.	■	□	■	■
2;2.2;2.2.2	sel3	ERR2704699	ERR2704699	□□□□□□□□□□□□□□□□□□□□□□□□□□□□□□□□□□□□□□□□□□□□□■■■■■■■■□□□□□□□□■■■■■■■□□□□□□□□□□□□□□□□□□□□□□□□□□□□□□	.	.	.	.	.	.	.	.	.	.	.	.	□	□	□	□	.	.	■	□	■	■
2;2.2;2.2.2	sel2	ERR234211	ERR234211	□□□□□□□□□□□□□□□□□□□□□□□□□□□□□□□□□□□□□□□□□□□□□□□□□■■■■□□□□□□□□■■■■■■■□□□□□□□□□□□□□□□□□□□□□□□□□□□□□□	.	.	.	.	.	.	.	.	.	.	.	.	.	.	□	□	.	.	■	□	■	■
3	sel2	ERR234219	ERR234219	■■■■■■■■■■□□□□□□□■■■■■■■■■■■■■■■□□□□□□□□□□□□□□□□□□□■■□□□□□□□□■■■■■■■□□□□□□□□□□□□□□□□□□□□□□□□□□□□□□	□	□	□	□	.	□	■	□	.	■	.	.	.	.	.	□	.	.	■	□	■	■
3	sel1+	ERR234109	ERR234109	■■■■■■■■■■□□□□□□□■■■■■■■■■■■■■■■□□□□□□□□□□□□■■■■■■■■■□□□□□□□□■■■■■■■□□□□□□□□□□□□□□□□□□□□□□□□□□□□□□	□	□	□	■	.	□	■	□	.	■	.	.	□	□	□	□	.	.	■	□	■	■
3	sel3	ERR234178	ERR234178	■■■■■■■■■■□□□□□□□■■■■■■■■■■■■■■■□□□□□□□□□□□□■■■■■■■■■□□□□□□□□■■■■■■■□□□□□□□□□□□□□□□□□□□□□□□□□□□□□□	□	□	□	□	.	□	■	□	.	■	.	.	□	□	□	□	.	.	■	□	■	■
3	sel3	ERR234179	ERR234179	□□□□□□□□□□□□□□□□□□■■■■■■■■■■■■■■■□□□□□□□□□□□■■■■■■■■■□□□□□□□□■■■■■■■□□□□□□□□□□□□□□□□□□□□□□□□□□□□□□	.	.	.	.	.	□	■	□	.	■	.	.	□	□	□	□	.	.	■	□	■	■
3	sel3	ERR036209	ERR036209	■■■■■■■■■■□□□□□□□■■■■■■■■■■■■■■■■□□□□□□□□□□□■■■■■■■■■□□□□□□□□■■■■■■■□□□□□□□□□□□□□□□□□□□□□□□□□□□□□□	□	□	□	□	.	□	■	□	.	■	.	.	□	□	□	□	.	.	■	□	■	■
3	sel3	ERR234218	ERR234218	■■■■■■■■■■□□□□□□□■■■■■■■■■■■■■■■■□□□□□□□□□□□■■■■□□□□■□□□□□□□□■■■■■■■□□□□□□□□□□□□□□□□□□□□□□□□□□□□□□	□	□	□	□	.	□	■	□	.	■	.	.	□	.	.	□	.	.	■	□	■	■
3	sel3	ERR245747	ERR245747	□■■■■■■■■■□□□□□□□■■■■■■■■■■■■■■■■□□□□□□□□□□□■■■■□□□□■□□□□□□□□■■■■■■■□□□□□□□□□□□□□□□□□□□□□□□□□□□□□□	□	□	□	□	.	□	■	□	.	■	.	.	□	.	.	□	.	.	■	□	■	■
3	sel3	ERR234153	ERR234153	■■■■■■■■■■□□□□□□□■■■■■■■■■■■■■■■□□□□□□□□□□□□■■■■□□□□■□□□□□□□□■□■■■■■□□□□□□□□□□□□□□□□□□□□□□□□□□□□□□	□	□	□	□	.	□	■	□	.	■	.	.	□	.	.	□	.	.	■	□	■	■
3	sel3	ERR2704693	ERR2704693	■■■■■■■■■■□□□□□□□■■■■■■■■■■■■■■■■□□□□□□□□□□□□□□□□□■■■□□□□□□□□■■■■■■■□□□□□□□□□□□□□□□□□□□□□□□□□□□□□□	□	□	□	□	.	□	■	□	.	■	.	.	.	.	.	□	.	.	■	□	■	■
3	sel3	ERR234234	ERR234234	■■■■■■■■■■□□□□□□□■■□■■■■■■■■■■■■■□□□□□□□□□□□■■■■■■■■■□□□□□□□□■■■■■■■□□□□□□□□□□□□□□□□□□□□□□□□□□□□□□	□	□	□	□	.	□	■	□	.	■	.	.	□	□	□	□	.	.	■	□	■	■
3	sel1	ERR502535	ERR502535	■■■■■■■■■■□□□□□□□■■■■■■■■■■■■■■■□□■□□□□□□■■■■■■■■■■■■□□□□□□□□■■■■■■■□□□□□□□□□□□□□□□□□□□□□□□□□□□□□□	□	□	□	□	.	□	■	□	.	■	.	□	□	□	□	□	.	.	■	□	■	■
3, 3.1.1	sel1	ERR2245388	ERR2245388	■■■■■■■■■■□□□□□□□■■□■■■■■■■■■□□□□□□□□□□□□□□□□□■■■■■■■□□□□□□□□■■■■■■■□□□□□□□□□□□□□□□□□□□□□□□□□□□□□□	□	□	□	□	.	□	■	□	.	.	.	.	.	□	□	□	.	.	■	□	■	■
3, 3.1.1	sel3	ERR2245421	ERR2245421	■■■■■■■■■■□□□□□□□■■□■■■■■■■■■□□□□□□□□□□□□□□□□□■■■■■■■□□□□□□□□■■■■■■■□□□□□□□□□□□□□□□□□□□□□□□□□□□□□□	□	□	□	□	.	□	■	□	.	.	.	.	.	□	□	□	.	.	■	□	■	■
3, 3.1.1	sel3	ERR2245409	ERR2245409	■■■■□□□■■■□□□□□□□■■□■■■■■■■■■□□□□□□□□□□□□□□□□□■■■■■■■□□□□□□□□■■■■■■■□□□□□□□□□□□□□□□□□□□□□□□□□□□□□□	□	.	.	□	.	□	■	□	.	.	.	.	.	□	□	□	.	.	■	□	■	■
3, 3.1.1	sel2	ERR2245380	ERR2245380	■■■■■■■■■■□□□□□□□■■□■■□■■■■■■□□□□□□□□□□□□□□□□□■■■■■■■□□□□□□□□■■■■■■■□□□□□□□□□□□□□□□□□□□□□□□□□□□□□□	□	□	■	□	.	□	■	□	.	.	.	.	.	□	□	□	.	.	■	□	■	■
3, 3.1.1	sel3	ERR234167	ERR234167	■■■■■■■■■■□□□□□□□■■□■■■■■■■■□□□□□□□□□□□□□□□□□□■■■■■■■□□□□□□□□■■■■■■■□□□□□□□□□□□□□□□□□□□□□□□□□□□□□□	□	.	□	□	.	□	■	□	.	.	.	.	.	□	□	□	.	.	■	□	■	■
3, 3.1.2, 3.1.2.1	sel1	ERR234192	ERR234192	■■■■■■■■■□□□□□□□□□□□■■■■■■■■■■■■■□□□□□□□□□□□■■■■■■■■■□□□□□□□□■■■■■■■□□□□□□□□□□□□□□□□□□□□□□□□□□□□□□	□	□	□	□	.	□	■	□	.	■	.	.	□	□	□	□	.	.	■	□	■	■
4,4.1	sel3	ERR751340	ERR751340	■■■■□□□□□□□■■■■□□■■■■■■■■■■■■■■■□■■■■■■■■■□□□□□□□□■■■□□□□□□□□■■■■■■■□□□□□□□□□□□□□□□□□□□□□□□□□□□□□□	□	.	.	.	□	□	■	□	.	13	□	.	.	.	.	□	.	.	■	□	■	■
4,4.1,4.1.1,4.1.1.1	sel3	ERR2653019	ERR2653019	■■■■□□□□□□□■■■■□□■■■■■■■■■■□■■■■■■■■■■■■■■□□□□□□□□■■□□□□□□□□□□□□■■■■□□□□□□□□□□□□□□□□□□□□□□□□□□□□□□	□	.	.	.	□	□	■	□	.	■	□	.	.	.	.	.	.	.	.	□	■	■
4,4.1,4.1.1,4.1.1.3	sel1	ERR072087	ERR072087	■■■■□□□□□□□■■■■□□■■■■■■■■■■□■■■■■■■■■■■■■■□□□□□□□□■■■□□□□□□□□■■■■■■■□□□□□□□□□□□□□□□□□□□□□□□□□□□□□□	□	.	.	.	□	□	■	□	.	■	□	.	.	.	.	□	.	.	■	□	■	■
4,4.1,4.1.2	sel1	ERR2652972	ERR2652972	■■■■□□□□□□□■■■■□□■■■■■□■■■■■■■■■■■■■■■■■■■□□□□□□□□■■■□□□□□□□□■■■■■■■□□□□□□□□□□□□□□□□□□□□□□□□□□□□□□	□	.	.	.	□	□	■	□	.	■	□	.	.	.	.	□	.	.	■	□	■	■
4,4.1,4.1.2,4.1.2.1	sel2	SRR5073877	SRR5073877	■■■■□□□□□□□■■■■□□■■■■■□■■■■■■■■■■■■■■■■■■■□□□□□□□□■■■□□□□□□□□■■■■■■■□□□□□□□□□□□□□□□□□□□□□□□□□□□□□□	□	.	.	.	□	□	■	□	.	■	□	.	.	.	.	□	.	.	■	□	■	■
4,4.1,4.1.2,4.1.2.1	sel3	ERR552680	ERR552680	■■■■□□□□□□□■■■■□□■■■■■■■■■■■■■■■■■■■■■■■■■□□□□□□□□■■■□□□□□□□□■■■■■■■□□□□□□□□□□□□□□□□□□□□□□□□□□□□□□	□	.	.	.	□	□	■	□	.	■	□	.	.	.	.	□	.	.	■	□	■	■
4,4.1,4.1.2,4.1.2.1	sel3	ERR234259	ERR234259	■■■■□□□□□□□■■■■□□■■■■■■■■■■■■■■■■■■□□□□□□■□□□□□□□□■■■□□□□□□□□■■■■■■■□□□□□□□□□□□□□□□□□□□□□□□□□□□□□□	□	.	.	.	□	□	■	□	.	■	.	.	.	.	.	□	.	.	■	□	■	■
4,4.1,4.1.2,4.1.2.1	sel3	ERR234170	ERR234170	■■■■□□□□□□□■■■■□□■■■■■■■■■■■■■■■■■■□□□□□□■□□□□□□□□■■■□□□□□□□□□■■■■■■□□□□□□□□□□□□□□□□□□□□□□□□□□□□□□	□	.	.	.	□	□	■	□	.	■	.	.	.	.	.	.	.	.	■	□	■	■
4,4.1,4.1.2,4.1.2.1	sel3	SRR5073565	SRR5073565	■■■■□□□□□□□■■■■□□■■■■■■■■■■■■■□□□□■■■■■■■■□□□□□□□□■■■□□□□□□□□■■■■■■■□□□□□□□□□□□□□□□□□□□□□□□□□□□□□□	□	.	.	.	□	□	■	□	.	.	□	.	.	.	.	□	.	.	■	□	■	■
4,4.1,4.1.2,4.1.2.1	sel3	ERR2653148	ERR2653148	■■■■□□□□□□□■■■■□□■■■■■■■■■■■■■■□□□■■■■□■■■□□□□□□□□■■■□□□□□□□□■■■■■■■□□□□□□□□□□□□□□□□□□□□□□□□□□□□□□	□	.	.	.	□	□	■	□	.	.	.	.	.	.	.	□	.	.	■	□	■	■
4,4.1,4.1.2,4.1.2.1	sel3	ERR2653128	ERR2653128	□□□□□□□□□□□□□□□□□□□□□□□□□□□□□□□□□□■■■■■□□■□□□□□□□□■■■□□□□□□□□■■■■■■■□□□□□□□□□□□□□□□□□□□□□□□□□□□□□□	.	.	.	.	.	.	.	.	.	.	.	.	.	.	.	□	.	.	■	□	■	■
4,4.1,4.1.2,4.1.2.1	sel3	ERR757147	ERR757147	□□□□□□□□□□□□□□□□□□□□□□□□□□□□□□□□□□■□□□□□□■□□□□□□□□■■■□□□□□□□□■■■■■■■□□□□□□□□□□□□□□□□□□□□□□□□□□□□□□	.	.	.	.	.	.	.	.	.	.	.	.	.	.	.	□	.	.	■	□	■	■
4,4.2,4.2.1	sel1	ERR067645	ERR067645	■■■■□□□□□□□■■■■□□□□■■■■■■■■■■■■■■■■■■■□□□■□□□□□□□□■■■□□□□□□□□■■■■■■■□□□□□□□□□□□□□□□□□□□□□□□□□□□□□□	□	.	.	.	□	□	■	□	.	■	.	.	.	.	.	□	.	.	■	□	■	■
4,4.2,4.2.2	sel3+	ERR552448	ERR552448	■■■■□□□□□□□■■■■□□■■■■■■■■■■■■□□□□□■□□■■■■■□□□□□□□□■■■□□□□□□□□■■■■■■■□□□□□□□□□□□□□□□□□□□□□□□□□□□□□□	□	.	.	.	□	□	■	□	.	.	□	.	.	.	.	□	.	.	■	□	■	■
4,4.2,4.2.2,4.2.2.1	sel2	ERR028615	ERR028615	■■■■□□□□□□□■■■■□□■■■■■■■■■■■■■■■■■■■■■■■■■□□□□□□□□■■■□□□□□□□□■■■■■■■□□□□□□□□□□□□□□□□□□□□□□□□□□□□□□	□	.	.	.	□	□	■	□	.	■	□	.	.	.	□	□	.	.	■	□	■	■
4,4.3,4.3.1	sel2	SRR5067407	SRR5067407	■■■■□□□□□□□■■■■□□■■■■■■■■■■■■■■□□□■■■■■■■■□□□□□□□□■■■□□□□□□□□■■■■■■■□□□□□□□□□□□□□□□□□□□□□□□□□□□□□□	□	.	.	.	□	□	■	□	.	■	□	.	.	.	.	□	.	.	■	□	■	■
4,4.3,4.3.2	sel2	ERR751607	ERR751607	■■■■□□□□□□□■■■■□□■□□□■■■■■■■■■■□□□■■■■■■■■□□□□□□□□■■■□□□□□□□□■■■■■■■□□□□□□□□□□□□□□□□□□□□□□□□□□□□□□	□	.	.	.	□	.	■	□	.	■	□	.	.	.	.	□	.	.	■	□	■	■
4,4.3,4.3.2	sel3	ERR751561	ERR751561	■■■■□□□□□□□■■■■□□■□□□■■■■■■■■□□□□□□□□□□□□□□□□□□□□□□□■□□□□□□□□■■■■■■■□□□□□□□□□□□□□□□□□□□□□□□□□□□□□□	□	.	.	.	□	.	■	□	.	.	.	.	.	.	.	□	.	.	■	□	■	■
4,4.3,4.3.2,4.3.2.1	sel2	SRR974839	SRR974839	■■■■□□□□□□□■■■■□□■□□□■■■■■■■■■■□□□■■■■■■■■□□□□□□□□■■■□□□□□□□□■■■■■■■□□□□□□□□□□□□□□□□□□□□□□□□□□□□□□	□	.	.	.	□	.	■	□	.	■	□	.	.	.	.	□	.	.	■	□	■	■
4,4.3,4.3.3	sel1	ERR234258	ERR234258	■■■■□□□□□□□■■■■□□■■■■■■■■■□□□□□■■■■□□□□■■■□□□□□□□□■■■□□□□□□□□■■■■■■■□□□□□□□□□□□□□□□□□□□□□□□□□□□□□□	□	.	.	.	□	□	.	.	.	.	.	.	.	.	.	□	.	.	■	□	■	■
4,4.3,4.3.3	sel3	SRR1144800	SRR1144800	■■■■□□□□□□□■■■■□□■■■■■■■■■■■■■■□□□■■■■■■■■□□□□□□□□■■■□□□□□□□□□■■■■■■□□□□□□□□□□□□□□□□□□□□□□□□□□□□□□	□	.	.	.	□	□	■	□	.	■	□	.	.	.	.	.	.	.	■	□	■	■
4,4.3,4.3.3	sel3	ERR751609	ERR751609	■■■■□□□□□□□■■■■□□■■■■■■■■■■■■■□□□□■■■■■■■■□□□□□□□□■■■□□□□□□□□■■■■■■■□□□□□□□□□□□□□□□□□□□□□□□□□□□□□□	□	.	.	.	□	□	■	□	.	■	□	.	.	.	.	□	.	.	■	□	■	■
4,4.3,4.3.3	sel3	ERR2653145	ERR2653145	■■■■□□□□□□□■■■■□□■■■■■■■■■■■■■■□□□■■■■□■■■□□□□□□□□■□□□□□□□□□□□□□□□□■□□□□□□□□□□□□□□□□□□□□□□□□□□□□□□	□	.	.	.	□	□	■	□	.	■	.	.	.	.	.	.	.	.	.	.	.	.
4,4.3,4.3.3	sel3	ERR2653010	ERR2653010	■■■■□□□□□□□■■■■□□■■■■■■■■■■■■■■□□□□□□□□□□□□□□□□□□□□□□□□□□□□□□□□□□□□□□□□□□□□□□□□□□□□□□□□□□□□□□□□□□□	□	.	.	.	□	□	■	□	.	■	.	.	.	.	.	.	.	.	.	.	.	.
4,4.3,4.3.3	sel3	ERR553316	ERR553316	□□□□□□□□□□□□□□□□□□□□□□□□□□□□□□□□□□■■■■□■■■□□□□□□□□■■■□□□□□□□□■■■■■■■□□□□□□□□□□□□□□□□□□□□□□□□□□□□□□	.	.	.	.	.	.	.	.	.	.	.	.	.	.	.	□	.	.	■	□	■	■
4,4.3,4.3.4,4.3.4.1	sel2	ERR036187	ERR036187	■■■□□□□□□□□■■■■□□■■■■■■■■■■■■■■□□□■■■■■■■■□□□□□□□□■■■□□□□□□□□■■■■■■■□□□□□□□□□□□□□□□□□□□□□□□□□□□□□□	□	.	.	.	□	□	■	□	.	■	□	.	.	.	.	□	.	.	■	□	■	■
4,4.3,4.3.4,4.3.4.1	sel3	ERR2653154	ERR2653154	■■■□□□□□□□□■■■■□□■■■■■□■■■■■■■■□□□■■■■■■■■□□□□□□□□■■■□□□□□□□□■■■■■■■□□□□□□□□□□□□□□□□□□□□□□□□□□□□□□	□	.	.	.	□	□	■	□	.	■	□	.	.	.	.	□	.	.	■	□	■	■
4,4.3,4.3.4,4.3.4.2,4.3.4.2.1	sel2	ERR245848	ERR245848	■□□□□□□□□□□■■■■□□■■■■■■■■■■■■■■□□□■■□□□□■■□□□□□□□□■■□□□□□□□□□■■■■■■■□□□□□□□□□□□□□□□□□□□□□□□□□□□□□□	.	.	.	.	□	□	■	□	.	■	.	.	.	.	.	.	.	.	■	□	■	■
4,4.4,4.4.1	sel2	ERR2653229	ERR2653229	□□□□□□□□□□□□□□□□□□□□□□□□□□□□□□□□□□■■■■■■■■□□□□□□□□■■■□□□□□□□□■■■■■■■□□□□□□□□□□□□□□□□□□□□□□□□□□□□□□	.	.	.	.	.	.	.	.	.	.	□	.	.	.	.	□	.	.	■	□	■	■
4,4.4,4.4.1,4.4.1.1	sel1	SRR5073887	SRR5073887	■■■■□□□□□□□■■■■□□■□□■■■■■■■■■■■■■■■■■■■■■■□□□□□□□□■■■□□□□□□□□■■■■□□■□□□□□□□□□□□□□□□□□□□□□□□□□□□□□□	□	.	.	.	□	□	■	□	.	■	□	.	.	.	.	□	.	.	■	.	.	.
4,4.4,4.4.1,4.4.1.2	sel2	ERR257899	ERR257899	■■■■□□□□□□□■■■■□□■■■■■□□□□□■■■■■■■■■■■■■■■□□□□□□□□■■■□□□□□□□□■■■■■■■□□□□□□□□□□□□□□□□□□□□□□□□□□□□□□	□	.	.	.	□	□	■	□	.	■	□	.	.	.	.	□	.	.	■	□	■	■
4,4.4,4.4.2	sel3	SRR5067373	SRR5067373	■■■■□□□□□□□■■■■□□■■■■■■■■■■■■■■■■■■■■■■■■■□□□□□□□□■■■□□□□□□□□■■■■■■■□□□□□□□□□□□□□□□□□□□□□□□□□□□□□□	□	.	.	.	□	□	■	□	.	■	□	.	.	.	.	□	.	.	■	□	■	■
4,4.4,4.4.2	sel2	SRR5073675	SRR5073675	■■■■□□□□□□□■■■■□□■■■■□■■□□□□□□□□□□■■■■■■■■□□□□□□□□■■■□□□□□□□□■■■■■■■□□□□□□□□□□□□□□□□□□□□□□□□□□□□□□	□	.	.	.	□	.	.	.	.	.	□	.	.	.	.	□	.	.	■	□	■	■
4,4.4,4.4.2	sel3	ERR234183	ERR234183	■■■■□□□□□□□■■■■□□■■■■■■■■■■■■■■■■■■■■■■■■■□□□□□□□□■■□□□□□□□□□□■■■■■■□□□□□□□□□□□□□□□□□□□□□□□□□□□□□□	□	.	.	.	□	□	■	□	.	■	□	.	.	.	.	.	.	.	■	□	■	■
4,4.5	sel1	SRR5073715	SRR5073715	■■■■□□□□□□□■■■■□□■■■■■■■■■■■■■■■■■■■■■■■■■□□□□□□□□■■■□□□□□□□□■■■■■■■□□□□□□□□□□□□□□□□□□□□□□□□□□□□□□	□	.	.	.	□	□	■	□	.	■	□	.	.	.	.	□	.	.	■	□	■	■
4,4.5	sel3	SRR5065316	SRR5065316	■■■■□□□□□□□■■■■□□■■■■■■■■■■■■■■■■■■■■■■■■■□□□□□□□□■■■□□□□□□□□■■■■■■■□□□□□□□□□□□□□□□□□□□□□□□□□□□□□□	□	.	.	.	□	□	■	□	.	■	□	.	.	.	.	□	.	.	■	□	■	■
4,4.5	sel3	SRR5067674	SRR5067674	■■■■□□□□□□□■■■■□□■■■■■■■■■■■■■■■■■□□□□□□■■□□□□□□□□■■■□□□□□□□□■■■■■■■□□□□□□□□□□□□□□□□□□□□□□□□□□□□□□	□	.	.	.	□	□	■	□	.	■	□	.	.	.	.	□	.	.	■	□	■	■
4,4.5	sel3	SRR5065268	SRR5065268	■■■■□□□□□□□■■■■□□■■■■■■■■■■■■■■■■■□□□□□□■■□□□□□□□□■■■□□□□□□□□■■■■■■■□□□□□□□□□□□□□□□□□□□□□□□□□□□□□□	□	.	.	.	□	□	■	□	.	■	□	.	.	.	.	□	.	.	■	□	■	■
4,4.5	sel3	SRR5073746	SRR5073746	■■■■□□□□□□□■■■■□□□□□□□□□□□□□□■■■■■□□□□□□■■□□□□□□□□■■□□□□□□□□□□□■■■■■□□□□□□□□□□□□□□□□□□□□□□□□□□□□□□	□	.	.	.	□	.	.	.	.	■	.	.	.	.	.	.	.	.	■	□	■	■
4,4.5	sel3	SRR5067415	SRR5067415	□□□□□□□□□□□□□□□□□□□□□□□□□□□□□□□□□□□□□□□□■■□□□□□□□□■■■□□□□□□□□■■■■■■■□□□□□□□□□□□□□□□□□□□□□□□□□□□□□□	.	.	.	.	.	.	.	.	.	.	.	.	.	.	.	□	.	.	■	□	■	■
4,4.6,4.6.1,4.6.1.1	sel1	ERR551416	ERR551416	■■■□□□□□□□□□■■■□□■■■■■■■■■□□■■■■■■■■■■■■■■□□□□□□□□■■■□□□□□□□□□■■□□■■□□□□□□□□□□□□□□□□□□□□□□□□□□□□□□	□	.	.	.	□	□	■	□	.	■	□	.	.	.	.	.	.	.	■	.	.	■
4,4.6,4.6.1,4.6.1.2	sel2	ERR551583	ERR551583	■■■■□□□□□□□■■■■□□■■■■■□■■■■■■■■■■■■■■■■■■■□□□□□□□□■■■□□□□□□□□□■■■■■■□□□□□□□□□□□□□□□□□□□□□□□□□□□□□□	□	.	.	.	□	□	■	□	.	■	.	.	.	.	.	.	.	.	■	□	■	■
4,4.6,4.6.1,4.6.1.2	sel3	ERR040131	ERR040131	■■■■□□□□□□□■■■■□□■■■■■■■■■■■■■■■■■■■■■■■■■□□□□□□□□■■■□□□□□□□□□■■■■■■□□□□□□□□□□□□□□□□□□□□□□□□□□□□□□	□	.	.	.	□	□	■	□	.	■	□	.	.	.	.	.	.	.	■	□	■	■
4,4.6,4.6.1,4.6.1.2	sel3	ERR234163	ERR234163	■■■■□□□□□□□■■■■□□■■■■■■■■■■■■■■■■■■■■■■■■■□□□□□□□□■■■□□□□□□□□□□□□□□□□□□□□□□□□□□□□□□□□□□□□□□□□□□□□□	□	.	.	.	□	□	■	□	.	■	□	.	.	.	.	.	.	.	.	□	.	.
4,4.6,4.6.1,4.6.1.2	sel3	ERR551253	ERR551253	■■■■□□□□□□□■■■■□□■■■■■■■■■■■■■■■■■■■■■■■■■□□□□□□□□■■■□□□□□□□□□□■■■■■□□□□□□□□□□□□□□□□□□□□□□□□□□□□□□	□	.	.	.	□	□	■	□	.	■	□	.	.	.	.	.	.	.	■	.	■	■
4,4.6,4.6.2,4.6.2.2	sel3	ERR502488	ERR502488	■■■■□□□□□□□■■■■□□■■■■■■■■■■■■■■■□□□■■■□□■■□□□□□□□□■■■□□□□□□□□■■■■■■■□□□□□□□□□□□□□□□□□□□□□□□□□□□□□□	□	.	.	.	□	□	■	□	.	■	.	.	.	.	.	□	.	.	■	□	■	■
4,4.6,4.6.2,4.6.2.2	sel3	ERR751346	ERR751346	■■■■□□□□□□□■■■■□□■■■■■■■■■■■■■■■□□□■■■■■■■□□□□□□□□■■■□□□□□□□□■■■■■■■□□□□□□□□□□□□□□□□□□□□□□□□□□□□□□	□	.	.	.	□	□	■	□	.	■	□	.	.	.	.	□	.	.	■	□	■	■
4,4.6,4.6.2,4.6.2.2	sel3	ERR2704689	ERR2704689	■■■■□□□□□□□■■■■□□■■■■■■■■■■■■■■■□□□■■■■■■■□□□□□□□□■■■□□□□□□□□■■■■■■■□□□□□□□□□□□□□□□□□□□□□□□□□□□□□□	□	.	.	.	□	□	■	□	.	■	□	.	.	.	.	□	.	.	■	□	■	■
4,4.6,4.6.2,4.6.2.2	sel3	ERR2704705	ERR2704705	■■■■□□□□□□□■■■■□□■■■■■■■■■■■■■■■□□□■■■■■■■□□□□□□□□■■■□□□□□□□□■■■■■■■□□□□□□□□□□□□□□□□□□□□□□□□□□□□□□	□	.	.	.	□	□	■	□	.	■	□	.	.	.	.	□	.	.	■	□	■	■
4,4.6,4.6.2,4.6.2.2	sel3	ERR234159	ERR234159	■■■■□□□□□□□□□□□□□□□□□□□□□□□□□□□□□□□□□□□□□□□□□□□□□□□■■□□□□□□□□■■■■■■■□□□□□□□□□□□□□□□□□□□□□□□□□□□□□□	□	.	.	.	.	.	.	.	.	.	.	.	.	.	.	□	.	.	■	□	■	■
4,4.7	sel1	ERR2652992	ERR2652992	■■■■□□□□□□□■■■■□□■■■■■■■■■■■□□□□□□□□■■■■■■□□□□□□□□■■■□□□□□□□□■■■■■■■□□□□□□□□□□□□□□□□□□□□□□□□□□□□□□	□	.	.	.	□	□	■	□	.	.	□	.	.	.	.	□	.	.	■	□	■	■
4,4.7	sel3	ERR550939	ERR550939	■■■■□□□□□□□■■■□□□□□□□□□□□□□□□□□□□□□■■■■■■■□□□□□□□□■■■□□□□□□□□■■■■■■■□□□□□□□□□□□□□□□□□□□□□□□□□□□□□□	□	.	.	.	.	.	.	.	.	.	□	.	.	.	.	■	.	.	■	□	■	■
4,4.8	sel2	ERR2653002	ERR2653002	□□■■□□□□□□□■■■■□□■■■■■■■■■■■■■■■■■■■■■■■■■□□□□□□□□■■■□□□□□□□□■■■■■■■□□□□□□□□□□□□□□□□□□□□□□□□□□□□□□	.	.	.	.	□	□	■	□	.	■	□	.	.	.	.	□	.	.	■	□	■	■
4,4.8	sel3	SRR5073940	SRR5073940	■■■■□□□□□□□□■■■□□■■■■■■■■■■■■■■■■■■■■■■■■■□□□□□□□□■■■□□□□□□□□■■■■■■■□□□□□□□□□□□□□□□□□□□□□□□□□□□□□□	□	.	.	.	□	□	■	□	.	■	□	.	.	.	.	□	.	.	■	□	■	■
4,4.8	sel3	ERR1203071	ERR1203071	□■■■□□□□□□□■■■■□□■■■■■■■■■■■■■■■■■■■■■■■■■□□□□□□□□■■■□□□□□□□□■■■■■■■□□□□□□□□□□□□□□□□□□□□□□□□□□□□□□	□	.	.	.	□	□	■	□	.	■	□	.	.	.	.	□	.	.	■	□	■	■
4,4.8	sel3	ERR2724042	ERR2724042	■■■■□□□□□□□■■■■□□■■■■■■■■■■■■■■■■■■■■■■■■■□□□□□□□□■■■□□□□□□□□■■■■■■■□□□□□□□□□□□□□□□□□□□□□□□□□□□□□□	□	.	.	.	□	□	■	□	.	■	□	.	.	.	.	□	.	.	■	□	■	■
4,4.8	sel3	SRR7765063	SRR7765063	■■■■□□□□□□□■■■■□□■■■■■■■■■□■■■■■■■■■■■■■■■□□□□□□□□■■■□□□□□□□□■■■■■■■□□□□□□□□□□□□□□□□□□□□□□□□□□□□□□	□	.	.	.	□	□	■	□	.	■	□	.	.	.	.	□	.	.	■	□	■	■
4,4.9	sel1	ERR2652941	ERR2652941	■■■■□□□□□□□□□■■□□■■■■■■■■■■■■■■■■■■■■■■■■■□□□□□□□□■■■□□□□□□□□■■■■■■■□□□□□□□□□□□□□□□□□□□□□□□□□□□□□□	□	.	.	.	.	□	■	□	.	■	□	.	.	.	.	□	.	.	■	□	■	■
4,4.9	sel3	SRR6407486	SRR6407486	■■■■□□□□□□□■■■■□□■■■■■■■■■■■■□□■■■■■■■■■■■□□□□□□□□■■■□□□□□□□□■■■■■■■□□□□□□□□□□□□□□□□□□□□□□□□□□□□□□	□	.	.	.	□	□	■	□	□	.	□	.	.	.	.	□	.	.	■	□	■	■
4,4.9	sel3	ERR979065	ERR979065	■■■■□□□□□□□■■■■□□■■■■■■■■■■■■■■■□□□□□□□□□□□□□□□□□□□□■□□□□□□□□■■■■■■■□□□□□□□□□□□□□□□□□□□□□□□□□□□□□□	□	.	.	.	□	□	■	□	.	■	.	.	.	.	.	□	.	.	■	□	■	■
5	sel1	ERR751300	ERR751300	■■■■■■■■■■■■■■■■■□□□□□■■■■■■■■■■■■■■■■■■■■■■■■■■■■□□□□□□□□□□■■■■■■■■□□□□□□□□□□□□□□□□□□□□□□□□□□□□□□	□	□	□	□	□	.	■	□	.	■	□	□	□	□	.	.	.	□	□	□	■	■
5	sel3+	ERR702419	ERR702419	■■■■■■■■■■■■■■■■■□□□□□■■■■■■■■■■■■■■■■■■■■■■■■■■■■□□□□□□□□□□■■■■■■■■□□□□□□□□□□□□□□□□□□□□□□□□□□□□□□	□	□	□	□	□	.	■	□	.	■	□	□	□	□	.	.	.	□	□	□	■	■
5	sel3	ERR1215462	ERR1215462	■■■■■■■■■■■■■■■■■□□□□□■■■■■■■■■■■■■■■■■■■■■■■■■■■■□□□□□□□□□□■■■■■■■■□□□□□□□□□□□□□□□□□□□□□□□□□□□□□□	□	□	□	□	□	.	■	□	.	■	□	□	□	□	.	.	.	□	□	□	■	■
5	sel2	ERR2383620	ERR2383620	■■■■■■■■■■■■■■■■■□□□□□■■■■■■■■■■■■□□□□□□□□■■■■■■■■□□□□□□□□□□■■■■■■■■□□□□□□□□□□□□□□□□□□□□□□□□□□□□□□	□	□	□	□	□	.	■	□	.	■	.	□	□	□	.	.	.	□	□	□	■	■
5	sel3	ERR702416	ERR702416	■■■□□□□■■■■■■■■■■□□□□□■■■■■■■■■□□■■■■■■■■■■■■■■■■■□□□□□□□□□□■■■■■■■■□□□□□□□□□□□□□□□□□□□□□□□□□□□□□□	□	.	.	□	□	.	■	□	.	■	□	□	□	□	.	.	.	□	□	□	■	■
5	sel2	ERR751320	ERR751320	■■■■■■■■■■■■■■■■■□□□□□■■■■■■■■□□□□□□□□□□□□□□□□□■■■□□□□□□□□□□■□■■■■■■□□□□□□□□□□□□□□□□□□□□□□□□□□□□□□	□	□	□	□	□	.	■	□	.	.	.	.	.	□	.	.	.	.	□	□	■	■
5	sel3	ERR751324	ERR751324	■■■■■■■■■■■■■■■■■□□□□□■■■■■■■■□□□□□□□□□□□□□□□□□■■■□□□□□□□□□□■□■■■■■■□□□□□□□□□□□□□□□□□□□□□□□□□□□□□□	□	□	□	□	□	.	■	□	.	.	.	.	.	□	.	.	.	.	□	□	■	■
5	sel2	ERR2704809	ERR2704809	■■■■■■■■■■■■■■■■■□□□□□■■■■■■■■□□□□■■□■■■■■□■■■■■■■□□□□□□□□□□■■■■■■■■□□□□□□□□□□□□□□□□□□□□□□□□□□□□□□	□	□	□	□	□	.	■	□	.	.	□	□	□	□	.	.	.	□	□	□	■	■
5	sel3	ERR751290	ERR751290	■■■■■■■■■■■■■■■■■□□□□□■■■■■■■■□□□□■■■■■■■■■■■■■■■■□□□□□□□□□□■■■■■■■■□□□□□□□□□□□□□□□□□□□□□□□□□□□□□□	□	□	□	□	□	.	■	□	.	.	□	□	□	□	.	.	.	□	□	□	■	■
5	sel3	ERR1082128	ERR1082128	■■■■■■■■■■■■■■■■■□□□□□■■■■■■■■□□□□■■■■■■■□■■■■■■■■□□□□□□□□□□■■■■■■■■□□□□□□□□□□□□□□□□□□□□□□□□□□□□□□	□	□	□	□	□	.	■	□	.	.	■	□	□	□	.	.	.	□	□	□	■	■
5	sel2	ERR702414	ERR702414	■■■■■■■■■■■■■■■■■□□□□□■■■■■■■■□□□□■■■■■■■■■■■■■■■■□□□□□□□□□□■■■■■■■■□□□□□□□□□□□□□□□□□□□□□□□□□□□□□□	□	□	□	□	□	.	■	□	.	.	□	□	□	□	.	.	.	□	□	□	■	■
5	sel3	ERR1082127	ERR1082127	■■□■■■■■■■■■■■■■□□□□□□■■■■■■■■□□□□■■■■■■■■■■■■■■■■□□□□□□□□□□■■■■■■■■□□□□□□□□□□□□□□□□□□□□□□□□□□□□□□	□	□	□	□	□	.	■	□	.	.	□	□	□	□	.	.	.	□	□	□	■	■
5	sel3	ERR751298	ERR751298	■■■■■■■■■■■■■■■■□□□□□□□■■■■■■■□□□□■■■■■■■■■■■■■■■■□□□□□□□□□□■■■■■■■■□□□□□□□□□□□□□□□□□□□□□□□□□□□□□□	□	□	□	□	□	.	■	□	.	.	□	□	□	□	.	.	.	□	□	□	■	■
5	sel3	ERR1082119	ERR1082119	■■■■■■■■■■■■■■□□□□□□□□□□□□■■■■□□□□■■■■■■■■■■■■■■■■□□□□□□□□□□■□□□■■■■□□□□□□□□□□□□□□□□□□□□□□□□□□□□□□	□	□	□	□	.	.	.	.	.	.	□	□	□	□	.	.	.	.	.	□	■	■
5	sel3	ERR1082129	ERR1082129	■■■■■■■■■■■■■■□□□□□□□□□□□□■■■■□□□□■■□□■■■■■■■■■■■■□□□□□□□□□□■■■■■□□■□□□□□□□□□□□□□□□□□□□□□□□□□□□□□□	□	□	□	□	.	.	.	.	.	.	□	□	□	□	.	.	.	□	□	□	.	65■68
5	sel3	ERR1082142	ERR1082142	■■■■■■■■■■■■■■□□□□□□□□□□□□■■■■□□□□■■□□■■■■■■■■■■■■□□□□□□□□□□■■■■■■■■□□□□□□□□□□□□□□□□□□□□□□□□□□□□□□	□	□	□	□	.	.	.	.	.	.	□	□	□	□	.	.	.	□	□	□	■	■
5	sel2	ERR1215477	ERR1215477	■■■■■■■■■■■■■■■□□□□□□□□□□□□□□□□□□□■■■■■■■■■■■■■■■■□□□□□□□□□□■■■■■■■■□□□□□□□□□□□□□□□□□□□□□□□□□□□□□□	□	□	□	□	□	.	.	.	.	.	□	□	□	□	.	.	.	□	□	□	■	■
5	sel3	ERR751295	ERR751295	■■■■■■■■■■■■■■■■■□□□□□■■■■■■■□□□□□□□□■■□□□□□■■■■■■□□□□□□□□□□■□■■□■■■□□□□□□□□□□□□□□□□□□□□□□□□□□□□□□	□	□	□	□	□	.	■	□	.	.	.	.	□	□	.	.	.	.	□	.	■	■
5	sel3	ERR702415	ERR702415	■■■■■■■■■■■■■■■■■□□□□□■■■■■■■□□□□□□□□■■□□□□□■■■■■■□□□□□□□□□□■□■□■■■■□□□□□□□□□□□□□□□□□□□□□□□□□□□□□□	□	□	□	□	□	.	■	□	.	.	.	.	□	□	.	.	.	.	.	□	■	■
5	sel3	ERR502513	ERR502513	■■■□□■■■■■■■■■■■■□□□□□■■■■■■□□□□□□□□□■■■□□□■■■■■■■□□□□□□□□□□■□■■■■■■□□□□□□□□□□□□□□□□□□□□□□□□□□□□□□	□	.	□	□	□	.	■	□	.	.	□	□	□	□	.	.	.	.	□	□	■	■
5	sel3	ERR1082131	ERR1082131	■■■■■■■■■■■■■■■■■□□□□□■■■■□□□□□□□□■□□□□□□■■■■■■■■■□□□□□□□□□□■■■■■■■■□□□□□□□□□□□□□□□□□□□□□□□□□□□□□□	□	□	□	□	□	.	.	.	.	.	.	□	□	□	.	.	.	□	□	□	■	■
5	sel3	ERR1203056	ERR1203056	■■■■■■■■■■■■■■■■■□□□□□■■■■□□□□□□□□■□□□□□□■■■■■■■■■□□□□□□□□□□■■■■■■■■□□□□□□□□□□□□□□□□□□□□□□□□□□□□□□	□	□	□	□	□	.	.	.	.	.	.	□	□	□	.	.	.	□	□	□	■	■
5	sel2	ERR2704690	ERR2704690	■■■■■■■■■■■■■■■■■□□□□□■■■■■■□□□□□□■■■■■■■■■■■■■■■■□□□□□□□□□□■■■■■■■■□□□□□□□□□□□□□□□□□□□□□□□□□□□□□□	□	□	□	□	□	.	■	□	.	.	□	□	□	□	.	.	.	□	□	□	■	■
5	sel3	ERR751343	ERR751343	■■■■■■□□□□□■■■■■■□□□□□■■■■■■□□□□□□■■■■■■■■■■■■■■■■□□□□□□□□□□■■■■■■■■□□□□□□□□□□□□□□□□□□□□□□□□□□□□□□	□	□	.	.	□	.	■	□	.	.	□	□	□	□	.	.	.	□	□	□	■	■
5	sel3	ERR751322	ERR751322	■■■■■■□□□□□■■■■■■□□□□□■■■■■■□□□□□□■■■■■■■■■■■■■■■■□□□□□□□□□□■■■■■■■■□□□□□□□□□□□□□□□□□□□□□□□□□□□□□□	□	□	.	.	□	.	■	□	.	.	□	□	□	□	.	.	.	□	□	□	■	■
6	sel2	SRR998645	SRR998645	■■■■■■■■■■■■■■□□□□□■■■■■■■■■■■■■■■■■■■■■■■□■□□■■■■■■□□□□□■■■■■■■■■■■□□□□□□□□□□□□□□□□□□□□□□□□□□□□□□	□	□	□	□	.	□	■	□	.	■	□	.	.	□	□	.	.	□	□	□	■	10
6, BOV_AFRI	sel1	SRR998631	SRR998631	■■■■■■■■■■■■■■□□□□□■■■■■■■■■■■■■■■■■■■■■■■□■■■■■■■■■□□□□□■■■■■■■■■■■□□□□□□□□□□□□□□□□□□□□□□□□□□□□□□	□	□	□	□	.	□	■	□	.	■	□	□	□	□	□	.	.	□	□	□	■	10
6, BOV_AFRI	sel2	ERR1082136	ERR1082136	■■■■■■■■■■■■■■□□□□□■■■■■■■■■■■■■■■■■■□■■■■■■■■■■■■■■□□□□□■□□■■■■■■■■□□□□□□□□□□□□□□□□□□□□□□□□□□□□□□	□	□	□	□	.	□	■	□	.	■	□	□	□	□	□	.	.	□	□	□	■	10
6, BOV_AFRI	sel2+	SRR1577819	SRR1577819	■■■■■■■■■■■■■■□□□□□■■■■■■■■■■■■■■■■■■■■■■■■■■■■■■■■■□□□□□■■■■■■■■■■■□□□□□□□□□□□□□□□□□□□□□□□□□□□□□□	■	□	□	□	.	□	■	□	.	■	□	□	□	□	□	.	.	□	□	□	■	10
6, BOV_AFRI	sel2	ERR234184	ERR234184	■■■■■■■■■■■■■■□□□□□■■■■■■■■■■■■□□□■■■■■■■■■■■■■■■■■■□□□□□■■■■■■■■■■■□□□□□□□□□□□□□□□□□□□□□□□□□□□□□□	□	□	□	□	.	□	■	□	.	■	□	□	□	□	□	.	.	■	□	□	■	10
6, BOV_AFRI	sel2	ERR1082113	ERR1082113	■■■■■■■■■■■■■■□□□□□■■■■■■■■■■■■□□□■■■■■■■■■■■■■■■■■■□□□□□■■■■□■■■■■■□□□□□□□□□□□□□□□□□□□□□□□□□□□□□□	□	□	□	□	.	□	■	□	.	■	□	□	□	□	□	.	.	.	□	□	■	10
Mycobacterium orygis	sel2	SRR6045425	SRR6045425	■■■■■■■■■□□□□□□□□□□■■■■□□□□□□□□□□□■■■■■■■■■■■□□□□■■■□□□□□■■■□■■■■■■■□□□□□□□□□□□□□□□□□□□□□□□□□□□□□□	□	9	□	□	.	□	.	.	.	.	8	□	.	.	□	.	.	□	□	□	■	■
L7;Aethiops vetus	sel3	ERR159959	ERR159959	■■■■■■□□■■■□□□□□□□□□□□□□□□□□□□□□□□■□□□□□□■■■■■■■■□■■■□□□□□□□□■■■■■■■□□□□□□□□□□□□□□□□□□□□□□□□□□□□□□	□	■	.	.	.	.	.	.	.	.	.	□	□	.	.	□	.	.	□	□	■	■
L7;Aethiops vetus	sel2	ERR159958	ERR159958	■■■■■■□□■■■□□□□□□□□□□□□□□□□□□□□□□□■□□□□■■■■■■■■■■□■■■□□□□□□□□■■■■■■■□□□□□□□□□□□□□□□□□□□□□□□□□□□□□□	□	■	.	.	.	.	.	.	.	.	.	□	□	.	.	□	.	.	□	□	■	■
L7;Aethiops vetus	sel1+	ERR1971863	ERR1971863	■■■■■■□□■■■□□□□□□□□□□□□□□□□□□□□□□□■■■□□■■■■■■■■■■□■■■□□□□□□□□■■■■■■■□□□□□□□□□□□□□□□□□□□□□□□□□□□□□□	□	■	.	.	.	.	.	.	.	.	.	□	□	.	.	□	.	.	□	□	■	■
L7;Aethiops vetus	sel3	ERR2704710	ERR2704710	■■■■■■□□■■■□□□□□□□□□□□□□□□□□□□□□□□■■■□□■■■■■■■■■■□■■■□□□□□□□□■■■■■■■□□□□□□□□□□□□□□□□□□□□□□□□□□□□□□	□	■	.	.	.	.	.	.	.	.	.	□	□	.	.	□	.	.	□	□	■	■
L7;Aethiops vetus	sel3	ERR1971857	ERR1971857	■■■■■■□□■■■□□□□□□□□□□□□□□□□□□□□□□□■■■□□■■■■■■■■■■□■■■□□□□□□□□■■■■■■■□□□□□□□□□□□□□□□□□□□□□□□□□□□□□□	□	■	.	.	.	.	.	.	.	.	.	□	□	.	.	□	.	.	□	□	■	■
L7;Aethiops vetus	sel3	ERR1971871	ERR1971871	■■■■■■□□■■■□□□□□□□□□□□□□□□□□□□□□□□■■■□□■■■■■■■■■■□■■■□□□□□□□□■■■■■■■□□□□□□□□□□□□□□□□□□□□□□□□□□□□□□	□	■	.	.	.	.	.	.	.	.	.	□	□	.	.	□	.	.	□	□	■	■
L7;Aethiops vetus	sel3	ERR1971874	ERR1971874	■■■■■■□□■■■□□□□□□□□□□□□□□□□□□□□□□□■■■□□■■■■■■■■■■□■■■□□□□□□□□■■■■■■■□□□□□□□□□□□□□□□□□□□□□□□□□□□□□□	□	■	.	.	.	.	.	.	.	.	.	□	□	.	□	□	.	.	□	□	■	■
L7;Aethiops vetus	sel3	ERR1971854	ERR1971854	■■■■■■□□■■■□□□□□□□□□□□□□□□□□□□□□□□■■■□□■■■■■■■■■■□■■■□□□□□□□□■■■■■■■□□□□□□□□□□□□□□□□□□□□□□□□□□□□□□	□	■	.	.	.	.	.	.	.	.	.	□	□	.	.	□	.	.	□	□	■	■
L7;Aethiops vetus	sel3	ERR2704711	ERR2704711	■■■■■■□□■■■□□□□□□□□□□□□□□□□□□□□□□□■■■□□■■■■■■■■■■□■■■□□□□□□□□■■■■■■■□□□□□□□□□□□□□□□□□□□□□□□□□□□□□□	□	■	.	.	.	.	.	.	.	.	.	□	□	.	.	□	.	.	□	□	■	■
L7;Aethiops vetus	sel3	ERR1971872	ERR1971872	■■■■■■□□■■■□□□□□□□□□□□□□□□□□□□□□□□■■■□□■■■■■■■■■■□■■■□□□□□□□□■■■■■■■□□□□□□□□□□□□□□□□□□□□□□□□□□□□□□	□	■	.	.	.	.	.	.	.	.	.	□	□	.	.	□	.	.	□	□	■	■
Mycobacterium microti	sel2	SRR3647357	SRR3647357	■□□□□■■■■□■■■■■■■□□□□□□□□□□□□□□□■■□□□□□□□□□□□□□□□□■■□□□□□■□□□□□□□■■■□□□□□□□□□□□□□□□□□□□□□□□□□□□□□□	.	.	□	□	□	.	.	.	.	.	.	.	.		.	.	.	.	.	.	■	■
Mycobacterium pinnipedii	sel2	SRR7693584	SRR7693584	■□□□□■■■■□■■■■■■■□□□□□□□□□□□□□□□■■■■■■■■■■■■■■■■■■■■□□□□□■□□□□□□□■■■□□□□□□□□□□□□□□□□□□□□□□□□□□□□□□	.	.	□	□	□	.	.	.	.	.	□	□	□	□	□	.	.	.	.	.	■	■
Mycobacterium bovis	sel1+	ERR502499	ERR502499	■■■□■■■■□□■■■■■■■■□■■■■■■□■■■■■■■■■■■■■□□□■■■■■■□■■■□□□□□□□□□□□□□□□□□□□□□□□□□□□□□□□□□□□□□□□□□□□□□□	□	.	□	.	□	□	.	.	.	■	.	□	■	.	□	.	.	.	.	.	.	.
Mycobacterium caprae	sel1	ERR1462634	ERR1462634	□□■□□□□□□□□□□□□□□□□□□□□□□□■■■■■■■■■■■□■■■■■■■■■■■■■■□□□□□□□□□□□□□□□□□□□□□□□□□□□□□□□□□□□□□□□□□□□□□□	.	.	.	.	.	.	.	.	.	■	.	■	■	■	□	.	.	.	.	.	.	.

## Sheet: Duplic
	sel1-2	Accession	Accession	1	2	1	2	3	50	51	52	53	4	5	5	57	6	3	4	5	6	7	8	9	6	10	11	12	3	13	14	15	16	17	18	19	20	4	5	6	7	8	9	10	18	19	21	14	15
1	sel2	ERR234272	ERR234272	■	■	□	□	■	□	□	□	□	■	■	□	□	■	□	□	□	□	■	■	■	■	□	□	■	□	■	■	■	■	■	■	■	■	□	□	□	□	□	□	□	□	□	□	□	□
1;1.1;1.1.1	sel1	ERR234156	ERR234156	■	■	□	□	■	□	□	□	□	■	■	□	□	■	□	□	□	□	■	■	■	□	■	■	■	□	■	■	■	■	■	■	■	■	□	□	□	□	□	□	□	□	□	□	□	□
1;1.1;1.1.1	sel2	ERR751769	ERR751769	■	■	□	□	■	□	□	□	□	■	■	□	□	■	□	□	□	□	■	■	■	□	■	■	■	□	■	■	■	■	■	■	■	■	□	□	□	□	□	□	□	□	□	□	□	□
1;1.1;1.1.1;1.1.1.3	sel2	ERR718408	ERR718408	■	■	□	□	■	□	□	□	□	■	□	□	□	□	□	□	□	□	■	□	■	□	■	■	■	□	■	■	■	■	■	■	■	■	□	□	□	□	□	□	□	□	□	□	□	□
1;1.1;1.1.1;1.1.1.4	sel2	ERR768021	ERR768021	■	■	□	□	■	□	□	□	□	■	■	□	□	■	□	□	□	□	□	■	■	□	■	■	■	□	■	■	■	■	■	■	■	■	□	□	□	□	□	□	□	□	□	□	□	□
1;1.1;1.1.1;1.1.1.5	sel2	ERR751951	ERR751951	■	■	□	□	■	□	□	□	□	■	■	□	□	■	□	□	□	□	■	■	■	□	■	■	■	□	■	■	■	□	□	□	□	□	□	□	□	□	□	□	□	□	□	□	□	□
1;1.1;1.1.1;1.1.1.6	sel2+	ERR751749	ERR751749	■	■	□	□	■	□	□	□	□	■	■	□	□	■	□	□	□	□	■	■	■	□	■	■	■	□	■	■	■	■	■	■	■	■	□	□	□	□	□	□	□	□	□	□	□	□
1;1.1;1.1.1;1.1.1.7	sel2	ERR718229	ERR718229	■	■	□	□	■	□	□	□	□	■	■	□	□	□	□	□	□	□	□	□	□	□	□	□	□	□	□	□	□	□	■	■	■	■	□	□	□	□	□	□	□	□	□	□	□	□
1;1.1;1.1.1;1.1.1.7	sel3	ERR752133	ERR752133	■	■	□	□	■	□	□	□	□	■	■	□	□	■	□	□	□	□	■	■	■	□	■	■	■	□	■	■	■	■	■	■	■	■	□	□	□	□	□	□	□	□	□	■	■	■
1;1.1;1.1.1;1.1.1.7	sel3	ERR752161	ERR752161	■	■	□	□	■	□	□	□	□	■	■	□	□	■	□	□	□	□	■	■	■	□	■	■	■	□	■	■	■	■	■	■	■	■	□	□	□	□	□	□	□	□	□	■	■	■
1;1.1;1.1.1;1.1.1.7	sel3	ERR718371	ERR718371	■	■	□	□	■	□	□	□	□	■	■	□	□	■	□	□	□	□	■	■	■	□	■	■	■	□	■	■	■	■	■	■	■	■	□	□	□	□	□	□	□	□	□	■	■	■
1;1.1;1.1.1;1.1.1.8	sel2	ERR718201	ERR718201	■	■	□	□	■	□	□	□	□	■	■	□	□	■	□	□	□	□	■	□	□	□	■	■	■	□	■	■	■	■	■	■	■	■	□	□	□	□	□	□	□	□	□	■	■	■
1;1.1;1.1.1;1.1.1.8	sel3	ERR718331	ERR718331	■	■	□	□	■	□	□	□	□	■	■	□	□	■	□	□	□	□	■	■	■	□	■	■	■	□	■	■	■	■	■	■	■	■	□	□	□	□	□	□	□	□	□	■	■	■
1;1.1;1.1.1;1.1.1.9	sel3	ERR768039	ERR768039	■	■	□	□	■	□	□	□	□	■	■	□	□	■	□	□	□	□	■	■	■	□	■	■	■	□	■	■	■	■	■	■	■	■	□	□	□	□	□	□	□	□	□	■	■	■
1;1.1;1.1.1;1.1.1.9	sel2	ERR718381	ERR718381	■	■	□	□	■	□	□	□	□	■	■	□	□	■	□	□	□	□	■	■	■	□	■	■	■	□	■	■	■	■	■	■	■	■	□	□	□	□	□	□	□	□	□	■	■	■
1;1.1;1.1.1;1.1.1.9	sel3	ERR718209	ERR718209	■	■	□	□	■	□	□	□	□	■	■	□	□	■	□	□	□	□	■	■	■	□	■	■	■	□	■	■	■	■	■	■	■	■	□	□	□	□	□	□	□	□	□	■	■	■
1;1.1;1.1.2;1.1.2.1	sel1	ERR718235	ERR718235	■	■	□	□	■	□	□	□	□	■	■	□	□	■	□	□	□	□	■	■	■	□	■	■	■	□	■	■	■	■	■	□	■	■	□	□	□	□	□	□	□	□	□	□	□	□
1;1.1;1.1.2;1.1.2.1	sel3	ERR775792	ERR775792	■	■	□	□	■	□	□	□	□	■	■	□	□	■	□	□	□	□	■	■	■	□	■	■	■	□	■	■	■	■	■	□	■	■	□	□	□	□	□	□	□	□	□	□	□	□
1;1.1;1.1.2;1.1.2.2	sel3	ERR718436	ERR718436	■	■	□	□	□	□	□	□	□	□	■	□	□	■	□	□	□	□	■	■	■	□	■	■	■	□	■	■	■	■	■	□	■	■	□	□	□	□	□	□	□	□	□	□	□	□
1;1.1;1.1.2;1.1.2.2	sel3	ERR234185	ERR234185	■	■	□	□	□	□	□	□	□	□	■	□	□	■	□	□	□	□	■	■	■	□	■	■	■	□	■	■	■	■	■	■	■	■	□	□	□	□	□	□	□	□	□	□	□	□
1;1.1;1.1.2;1.1.2.2	sel3	ERR752154	ERR752154	■	■	□	□	□	□	□	□	□	□	■	□	□	■	□	□	□	□	■	■	■	□	■	■	■	□	■	■	■	■	■	■	■	■	□	□	□	□	□	□	□	□	□	□	□	□
1;1.1;1.1.2;1.1.2.2	sel2	ERR037473	ERR037473	■	■	□	□	□	□	□	□	□	□	■	□	□	■	□	□	□	□	■	■	■	□	■	■	■	□	■	■	■	■	■	■	■	■	□	□	□	□	□	□	□	□	□	□	□	□
1;1.1;1.1.2;1.1.2.2	sel3	ERR234205	ERR234205	■	■	□	□	□	□	□	□	□	□	■	□	□	■	□	□	□	□	■	■	■	□	■	■	■	□	■	■	■	■	■	□	□	□	□	□	□	□	□	□	□	□	□	□	□	□
1;1.1;1.1.2;1.1.2.2	sel3	ERR2704680	ERR2704680	■	■	□	□	□	□	□	□	□	□	■	□	□	■	□	□	□	□	■	■	■	□	■	■	■	□	■	■	■	■	■	■	■	■	□	□	□	□	□	□	□	□	□	□	□	□
1;1.1;1.1.2;1.1.2.2	sel3	ERR751737	ERR751737	■	■	□	□	□	□	□	□	□	□	■	□	□	■	□	□	□	□	■	■	■	□	■	■	■	□	■	■	■	■	□	□	□	□	□	□	□	□	□	□	□	□	□	□	□	□
1;1.1;1.1.2;1.1.2.2	sel3	ERR234165	ERR234165	■	■	□	□	□	□	□	□	□	□	■	□	□	■	□	□	□	□	■	□	□	□	□	□	□	□	□	□	□	□	□	□	□	□	□	□	□	□	□	□	□	□	□	□	□	□
1;1.1;1.1.3	sel1	ERR036222	ERR036222	■	■	□	□	■	□	□	□	□	■	■	□	□	■	□	□	□	□	□	□	□	□	□	■	□	□	□	□	□	□	□	□	□	■	□	□	□	□	□	□	□	□	□	□	□	□
1;1.1;1.1.3	sel3	ERR036230	ERR036230	■	■	□	□	■	□	□	□	□	■	■	□	□	■	□	□	□	□	□	□	□	□	□	■	□	□	□	□	□	□	□	□	□	■	□	□	□	□	□	□	□	□	□	□	□	□
1;1.1;1.1.3;1.1.3.1	sel3	ERR752166	ERR752166	■	■	□	□	■	□	□	□	□	■	■	□	□	□	□	□	□	□	□	■	■	□	■	■	■	□	■	■	■	■	■	■	■	■	□	□	□	□	□	□	□	□	□	□	□	□
1;1.1;1.1.3;1.1.3.1	sel3	ERR752005	ERR752005	■	■	□	□	■	□	□	□	□	■	■	□	□	□	□	□	□	□	□	■	■	□	■	■	■	□	■	■	■	■	■	■	■	■	□	□	□	□	□	□	□	□	□	□	□	□
1;1.1;1.1.3;1.1.3.1	sel3	ERR234197	ERR234197	■	■	□	□	■	□	□	□	□	■	■	□	□	□	□	□	□	□	□	■	■	□	■	■	■	□	■	■	■	■	■	■	■	■	□	□	□	□	□	□	□	□	□	□	□	□
1;1.1;1.1.3;1.1.3.1	sel3	ERR718544	ERR718544	■	■	□	□	■	□	□	□	□	■	■	□	□	□	□	□	□	□	□	■	■	□	■	■	■	□	■	■	■	■	■	■	■	■	□	□	□	□	□	□	□	□	□	□	□	□
1;1.1;1.1.3;1.1.3.1	sel3	ERR718388	ERR718388	■	■	□	□	■	□	□	□	□	■	■	□	□	□	□	□	□	□	□	■	■	□	■	■	■	□	■	■	■	■	■	■	■	■	□	□	□	□	□	□	□	□	□	□	□	□
1;1.1;1.1.3;1.1.3.2	sel3	ERR751669	ERR751849	■	■	□	□	■	□	□	□	□	■	■	□	□	■	□	□	□	□	■	■	■	□	■	■	■	□	■	■	■	■	■	■	■	■	□	□	□	□	□	□	□	□	□	□	□	□
1;1.1;1.1.3;1.1.3.3	sel2	ERR752163	ERR752163	■	■	□	□	■	□	□	□	□	■	■	□	□	■	□	□	□	□	■	■	■	□	■	■	■	□	■	■	■	■	■	■	■	■	□	□	□	□	□	□	□	□	□	□	□	□
1;1.2.1	sel3	ERR234262	ERR234262	■	■	□	□	■	□	□	□	□	□	■	□	□	■	□	□	□	□	■	■	■	□	□	■	■	□	■	■	■	■	■	■	□	□	□	□	□	□	□	□	□	□	□	□	□	□
1;1.2.1;1.2.1.1	sel1	ERR751771	ERR751771	■	■	□	□	■	□	□	□	□	□	■	□	□	■	□	□	□	□	■	■	■	□	□	■	■	□	■	■	■	■	■	■	■	■	□	□	□	□	□	□	□	□	□	□	□	□
1;1.2.1;1.2.1.1	sel3	ERR718394	ERR718394	■	■	□	□	■	□	□	□	□	□	■	□	□	■	□	□	□	□	■	■	■	□	□	■	■	□	■	■	■	■	■	■	■	■	□	□	□	□	□	□	□	□	□	□	□	□
1;1.2.1;1.2.1.2	sel2	ERR751722	ERR751722	■	■	□	□	■	□	□	□	□	□	■	□	□	■	□	□	□	□	■	■	■	□	□	■	■	□	■	■	■	■	□	□	□	□	□	□	□	□	□	□	□	□	□	□	□	□
1;1.2.1;1.2.1.2	sel3	ERR751990	ERR751990	■	■	□	□	■	□	□	□	□	□	■	□	□	■	□	□	□	□	■	■	■	□	□	■	■	□	■	■	■	■	□	□	□	□	□	□	□	□	□	□	□	□	□	□	□	□
1;1.2.1;1.2.1.2	sel3	ERR751657	ERR751657	■	■	□	□	■	□	□	□	□	□	■	□	□	■	□	□	□	□	■	■	■	□	□	■	■	□	■	■	■	■	□	□	□	□	□	□	□	□	□	□	□	□	□	□	□	□
1;1.2.1;1.2.1.2	sel3	ERR775762	ERR775762	■	■	□	□	■	□	□	□	□	□	■	□	□	■	□	□	□	□	■	■	■	□	□	■	■	□	■	■	■	■	□	□	□	□	□	□	□	□	□	□	□	□	□	□	□	□
1;1.2.1;1.2.1.2	sel3	ERR752162	ERR752162	■	■	□	□	■	□	□	□	□	□	■	□	□	■	□	□	□	□	■	■	■	□	□	■	■	□	■	■	■	■	□	□	□	□	□	□	□	□	□	□	□	□	□	□	□	□
1;1.2.1;1.2.1.3	sel2	ERR234266	ERR234266	■	■	□	□	□	□	□	□	□	□	■	□	□	■	□	□	□	□	■	■	■	□	□	■	■	□	■	■	■	■	■	■	■	■	□	□	□	□	□	□	□	□	□	□	□	□
1;1.2.1;1.2.1.3	sel3	ERR718466	ERR718466	■	■	□	□	□	□	□	□	□	□	■	□	□	■	□	□	□	□	■	■	■	□	□	■	■	□	■	■	■	■	■	■	■	■	□	□	□	□	□	□	□	□	□	□	□	□
1;1.2.2	sel1	ERR234164	ERR234164	■	■	□	□	■	□	□	□	□	■	■	□	□	■	□	□	□	□	■	■	■	□	■	■	■	□	■	■	■	■	■	■	■	■	□	□	□	□	□	□	□	□	□	□	□	□
1;1.2.2	sel3	ERR751953	ERR751953	■	■	□	□	■	□	□	□	□	■	■	□	□	■	□	□	□	□	■	■	■	□	■	■	■	□	■	■	■	■	■	■	■	■	□	□	□	□	□	□	□	□	□	□	□	□
1;1.2.2	sel3	ERR718502	ERR718502	■	■	□	□	■	□	□	□	□	■	■	□	□	■	□	□	□	□	■	■	■	□	■	■	■	□	■	■	■	■	■	■	■	■	□	□	□	□	□	□	□	□	□	□	□	□
1;1.2.2	sel3	ERR036223	ERR036223	■	■	□	□	■	□	□	□	□	■	□	□	□	□	□	□	□	□	□	□	■	□	■	■	■	□	□	■	■	■	■	■	■	■	□	□	□	□	□	□	□	□	□	□	□	□
1;1.2.2	sel3	ERR718554	ERR718554	■	■	□	□	■	□	□	□	□	■	■	□	□	■	□	□	□	□	■	■	■	□	■	■	■	□	■	■	■	■	■	■	■	■	□	□	□	□	□	□	□	□	□	□	□	□
1;1.2.2	sel3	ERR718354	ERR718354	■	■	□	□	■	□	□	□	□	■	■	□	□	■	□	□	□	□	■	■	■	□	■	■	■	□	■	■	■	■	■	■	□	□	□	□	□	□	□	□	□	□	□	□	□	□
1;1.2.2	sel3	ERR752054	ERR752054	■	■	□	□	□	□	□	□	□	■	■	□	□	■	□	□	□	□	■	■	■	□	■	■	■	□	■	■	■	■	■	■	■	■	□	□	□	□	□	□	□	□	□	□	□	□
1;1.2.2	sel3	ERR751739	ERR751739	■	■	□	□	■	□	□	□	□	■	■	□	□	■	□	□	□	□	■	■	■	□	■	■	■	□	■	■	■	■	■	■	■	■	□	□	□	□	□	□	□	□	□	□	□	□
1;1.2.2	sel3	ERR046898	ERR046898	■	□	□	□	□	□	□	□	□	□	□	□	□	□	□	□	□	□	□	□	□	□	□	■	■	□	■	■	■	■	■	■	■	■	□	□	□	□	□	□	□	□	□	□	□	□
1;1.2.2	sel3	ERR234191	ERR234191	■	■	□	□	■	□	□	□	□	■	■	□	□	■	□	□	□	□	■	■	■	□	■	■	■	□	■	■	■	■	■	■	■	■	□	□	□	□	□	□	□	□	□	□	□	□
2;2.1	sel1	SRR1710060	SRR1710060	■	■	□	□	■	□	□	□	□	■	■	■	□	■	□	□	□	□	■	■	■	□	■	■	■	□	■	■	■	□	□	■	■	■	□	□	□	□	□	□	□	□	□	□	□	□
2;2.1	sel3	ERR2704676	ERR2704676	■	■	□	□	■	□	□	□	□	■	■	■	□	■	□	□	□	□	■	■	■	□	■	■	■	□	■	■	■	□	□	■	■	■	□	□	□	□	□	□	□	□	□	■	□	□
2;2.1	sel3	ERR234216	ERR234216	□	■	□	□	■	□	□	□	□	■	■	□	□	■	□	□	□	□	□	□	■	□	■	■	■	□	■	■	■	□	□	■	■	■	□	□	□	□	□	□	□	□	□	■	□	□
2;2.1	sel1	ERR234252	ERR234252	□	□	□	□	□	□	□	□	□	□	□	□	□	□	□	□	□	□	□	□	□	□	□	□	□	□	□	□	□	□	□	□	□	□	□	□	□	□	□	□	□	□	□	□	□	□
2;2.1	sel3	ERR234248	ERR234248	□	□	□	□	□	□	□	□	□	□	□	□	□	□	□	□	□	□	□	□	□	□	□	□	□	□	□	□	□	□	□	□	□	□	□	□	□	□	□	□	□	□	□	□	□	□
2;2.2;2.2.1	sel2	ERR234105	ERR234105	□	□	□	□	□	□	□	□	□	□	□	□	□	□	□	□	□	□	□	□	□	□	□	□	□	□	□	□	□	□	□	□	□	□	□	□	□	□	□	□	□	□	□	□	□	□
2;2.2;2.2.1;2.2.1.1	sel1+	ERR2704702	ERR2704702	□	□	□	□	□	□	□	□	□	□	□	□	□	□	□	□	□	□	□	□	□	□	□	□	□	□	□	□	□	□	□	□	□	□	□	□	□	□	□	□	□	□	□	□	□	□
2;2.2;2.2.1;2.2.1.2;2.2.1.2.1	sel2	SRR671795	SRR671795	□	□	□	□	□	□	□	□	□	□	□	□	□	□	□	□	□	□	□	□	□	□	□	□	□	□	□	□	□	□	□	□	□	□	□	□	□	□	□	□	□	□	□	□	□	□
2;2.2;2.2.1;2.2.1.2;2.2.1.2.2	sel2	ERR234112	ERR234112	□	□	□	□	□	□	□	□	□	□	□	□	□	□	□	□	□	□	□	□	□	□	□	□	□	□	□	□	□	□	□	□	□	□	□	□	□	□	□	□	□	□	□	□	□	□
2;2.2;2.2.1;2.2.1.2;2.2.1.2.2	sel3	ERR234129	ERR234129	□	□	□	□	□	□	□	□	□	□	□	□	□	□	□	□	□	□	□	□	□	□	□	□	□	□	□	□	□	□	□	□	□	□	□	□	□	□	□	□	□	□	□	□	□	□
2;2.2;2.2.1;2.2.1.2;2.2.1.2.2;2.2.1.2.2.2	sel1	ERR234210	ERR234210	□	□	□	□	□	□	□	□	□	□	□	□	□	□	□	□	□	□	□	□	□	□	□	□	□	□	□	□	□	□	□	□	□	□	□	□	□	□	□	□	□	□	□	□	□	□
2;2.2;2.2.1;2.2.1.2;2.2.1.2.2;2.2.1.2.2.3.1	sel2	SRR849475	SRR849475	□	□	□	□	□	□	□	□	□	□	□	□	□	□	□	□	□	□	□	□	□	□	□	□	□	□	□	□	□	□	□	□	□	□	□	□	□	□	□	□	□	□	□	□	□	□
2;2.2;2.2.1;2.2.1.2;2.2.1.2.2;2.2.1.2.2.3.2;2.2.1.2.2.3.2.1	sel2	ERR067702	ERR067702	□	□	□	□	□	□	□	□	□	□	□	□	□	□	□	□	□	□	□	□	□	□	□	□	□	□	□	□	□	□	□	□	□	□	□	□	□	□	□	□	□	□	□	□	□	□
2;2.2;2.2.1;2.2.1.2;2.2.1.2.2;2.2.1.2.2.4	sel2	ERR234102	ERR234102	□	□	□	□	□	□	□	□	□	□	□	□	□	□	□	□	□	□	□	□	□	□	□	□	□	□	□	□	□	□	□	□	□	□	□	□	□	□	□	□	□	□	□	□	□	□
2;2.2;2.2.1;2.2.1.2;2.2.1.2.2;2.2.1.2.2.4;2.2.1.2.2.4.1	sel2	ERR234263	ERR234263	□	□	□	□	□	□	□	□	□	□	□	□	□	□	□	□	□	□	□	□	□	□	□	□	□	□	□	□	□	□	□	□	□	□	□	□	□	□	□	□	□	□	□	□	□	□
2;2.2;2.2.1;2.2.1.2;2.2.1.2.2;2.2.1.2.2.5	sel2	ERR234190	ERR234190	□	□	□	□	□	□	□	□	□	□	□	□	□	□	□	□	□	□	□	□	□	□	□	□	□	□	□	□	□	□	□	□	□	□	□	□	□	□	□	□	□	□	□	□	□	□
2;2.2;2.2.2	sel3	ERR552177	ERR552177	□	□	□	□	□	□	□	□	□	□	□	□	□	□	□	□	□	□	□	□	□	□	□	□	□	□	□	□	□	□	□	□	□	□	□	□	□	□	□	□	□	□	□	□	□	□
2;2.2;2.2.2	sel1	ERR551636	ERR551636	□	□	□	□	□	□	□	□	□	□	□	□	□	□	□	□	□	□	□	□	□	□	□	□	□	□	□	□	□	□	□	□	□	□	□	□	□	□	□	□	□	□	□	□	□	□
2;2.2;2.2.2	sel3	ERR2704699	ERR2704699	□	□	□	□	□	□	□	□	□	□	□	□	□	□	□	□	□	□	□	□	□	□	□	□	□	□	□	□	□	□	□	□	□	□	□	□	□	□	□	□	□	□	□	□	□	□
2;2.2;2.2.2	sel2	ERR234211	ERR234211	□	□	□	□	□	□	□	□	□	□	□	□	□	□	□	□	□	□	□	□	□	□	□	□	□	□	□	□	□	□	□	□	□	□	□	□	□	□	□	□	□	□	□	□	□	□
3	sel2	ERR234219	ERR234219	■	■	□	□	■	□	□	□	□	■	■	□	□	■	□	□	□	□	■	■	■	□	■	□	□	□	□	□	□	□	□	■	■	■	□	□	□	□	□	□	□	□	□	■	□	□
3	sel1+	ERR234109	ERR234109	■	■	□	□	■	□	□	□	□	■	■	□	□	■	□	□	□	□	■	■	■	□	■	□	□	□	□	□	□	□	□	■	■	■	□	□	□	□	□	□	□	□	□	■	□	□
3	sel3	ERR234178	ERR234178	■	■	□	□	■	□	□	□	□	■	■	□	□	■	□	□	□	□	■	■	■	□	■	□	□	□	□	□	□	□	□	■	■	■	□	□	□	□	□	□	□	□	□	■	□	□
3	sel3	ERR234179	ERR234179	□	□	□	□	□	□	□	□	□	□	□	□	□	□	□	□	□	□	□	□	□	□	□	□	□	□	□	□	□	□	□	□	■	■	□	□	□	□	□	□	□	□	□	■	□	□
3	sel3	ERR036209	ERR036209	■	■	□	□	■	□	□	□	□	■	■	□	□	■	□	□	□	□	■	■	■	□	■	□	□	□	□	□	□	□	□	■	■	■	□	□	□	□	□	□	□	□	□	■	□	□
3	sel3	ERR234218	ERR234189	□	■	□	□	■	□	□	□	□	■	■	■	□	■	□	□	□	□	■	■	■	□	■	□	□	□	□	□	□	□	□	■	■	■	□	□	□	□	□	□	□	□	□	□	□	□
3	sel3	ERR245747	ERR245747	□	■	□	□	■	□	□	□	□	■	■	■	□	■	□	□	□	□	■	■	■	□	■	□	□	□	□	□	□	□	□	■	■	■	□	□	□	□	□	□	□	□	□	■	□	□
3	sel3	ERR234153	ERR234153	■	■	□	□	■	□	□	□	□	■	■	■	□	■	□	□	□	□	■	■	■	□	■	□	□	□	□	□	□	□	□	■	■	■	□	□	□	□	□	□	□	□	□	■	□	□
3	sel3	ERR2704693	ERR2704693	■	■	□	□	■	□	□	□	□	■	■	■	□	■	□	□	□	□	■	■	■	□	■	□	□	□	□	□	□	□	□	■	■	■	□	□	□	□	□	□	□	□	□	■	□	□
3	sel3	ERR234234	ERR234234	■	■	□	□	■	□	□	□	□	■	■	■	□	■	□	□	□	□	■	■	■	□	■	□	□	□	□	□	□	□	□	■	■	□	□	□	□	□	□	□	□	□	□	■	□	□
3	sel1	ERR502535	ERR502535	■	■	□	□	■	□	□	□	□	■	■	■	□	■	□	□	□	□	■	■	■	□	■	□	□	□	□	□	□	□	□	■	■	■	□	□	□	□	□	□	□	□	□	■	□	□
3, 3.1.1	sel1	ERR2245388	ERR2245388	■	■	□	□	■	□	□	□	□	■	■	■	□	■	□	□	□	□	■	■	■	□	■	□	□	□	□	□	□	□	□	■	■	□	■	□	□	□	□	□	□	□	□	■	□	□
3, 3.1.1	sel3	ERR2245421	ERR2245421	■	■	□	□	■	□	□	□	□	■	■	■	□	■	□	□	□	□	■	■	■	□	■	□	□	□	□	□	□	□	□	■	■	□	■	□	□	□	□	□	□	□	□	■	□	□
3, 3.1.1	sel3	ERR2245409	ERR2245409	■	■	□	□	■	■	■	■	■	□	□	□	□	□	□	□	□	□	□	■	■	□	■	□	□	□	□	□	□	□	□	■	■	□	■	□	□	□	□	□	□	□	□	■	□	□
3, 3.1.1	sel2	ERR2245380	ERR2245380	■	■	□	□	■	□	□	□	□	■	■	■	□	■	□	□	□	□	■	■	■	□	■	□	□	□	□	□	□	□	□	■	■	□	■	□	□	□	□	□	□	□	□	■	□	□
3, 3.1.1	sel3	ERR234167	ERR234167	■	■	□	□	■	□	□	□	□	■	■	■	□	■	□	□	□	□	■	■	■	□	■	□	□	□	□	□	□	□	□	■	■	□	■	■	■	■	■	■	■	■	■	■	□	□
3, 3.1.2, 3.1.2.1	sel1	ERR234192	ERR234192	■	■	□	□	■	□	□	□	□	■	■	■	□	■	□	□	□	□	■	■	■	□	□	□	□	□	□	□	□	□	□	□	□	□	□	□	□	□	□	□	□	□	□	■	□	□
4,4.1	sel3	ERR751340	ERR751340	■	■	□	□	■	□	□	□	□	■	□	□	□	□	□	□	□	□	□	□	□	□	□	□	■	□	■	■	■	□	■	■	■	■	□	□	□	□	□	□	□	□	□	□	□	□
4,4.1,4.1.1,4.1.1.1	sel3	ERR2653019	ERR2653019	■	■	□	□	■	□	□	□	□	■	□	□	□	□	□	□	□	□	□	□	□	□	□	□	■	□	■	■	■	□	□	■	■	■	□	□	□	□	□	□	□	□	□	□	□	□
4,4.1,4.1.1,4.1.1.3	sel1	ERR072087	ERR072087	■	■	□	□	■	□	□	□	□	■	□	□	□	□	□	□	□	□	□	□	□	□	□	□	■	□	■	■	■	□	□	■	■	■	□	□	□	□	□	□	□	□	□	□	□	□
4,4.1,4.1.2	sel1	ERR2652972	ERR2652972	■	■	□	□	■	□	□	□	□	■	□	□	□	□	□	□	□	□	□	□	□	□	□	□	■	□	■	■	■	□	□	■	■	■	□	□	□	□	□	□	□	□	□	□	□	□
4,4.1,4.1.2,4.1.2.1	sel2	SRR5073877	SRR5073877	■	■	□	□	■	□	□	□	□	■	□	□	□	□	□	□	□	□	□	□	□	□	□	□	■	□	■	■	■	□	□	■	■	■	□	□	□	□	□	□	□	□	□	□	□	□
4,4.1,4.1.2,4.1.2.1	sel3	ERR552680	ERR552680	■	■	□	□	■	□	□	□	□	■	□	□	□	□	□	□	□	□	□	□	□	□	□	□	■	□	■	■	■	□	□	■	■	■	□	□	□	□	□	□	□	□	□	□	□	□
4,4.1,4.1.2,4.1.2.1	sel3	ERR234259	ERR234259	■	■	□	□	■	□	□	□	□	■	□	□	□	□	□	□	□	□	□	□	□	□	□	□	■	□	■	■	■	□	□	■	■	■	□	□	□	□	□	□	□	□	□	□	□	□
4,4.1,4.1.2,4.1.2.1	sel3	ERR234170	ERR234170	■	■	□	□	■	□	□	□	□	■	□	□	□	□	□	□	□	□	□	□	□	□	□	□	■	□	■	■	■	□	□	■	■	■	□	□	□	□	□	□	□	□	□	□	□	□
4,4.1,4.1.2,4.1.2.1	sel3	SRR5073565	SRR5073565	■	■	□	□	■	□	□	□	□	■	□	□	□	□	□	□	□	□	□	□	□	□	□	□	■	□	■	■	■	□	□	■	■	■	□	□	□	□	□	□	□	□	□	□	□	□
4,4.1,4.1.2,4.1.2.1	sel3	ERR2653148	ERR2653148	■	■	□	□	■	□	□	□	□	■	□	□	□	□	□	□	□	□	□	□	□	□	□	□	■	□	■	■	■	□	□	■	■	■	□	□	□	□	□	□	□	□	□	□	□	□
4,4.1,4.1.2,4.1.2.1	sel3	ERR2653128	ERR2653128	□	□	□	□	□	□	□	□	□	□	□	□	□	□	□	□	□	□	□	□	□	□	□	□	□	□	□	□	□	□	□	□	□	□	□	□	□	□	□	□	□	□	□	□	□	□
4,4.1,4.1.2,4.1.2.1	sel3	ERR757147	ERR757147	□	□	□	□	□	□	□	□	□	□	□	□	□	□	□	□	□	□	□	□	□	□	□	□	□	□	□	□	□	□	□	□	□	□	□	□	□	□	□	□	□	□	□	□	□	□
4,4.2,4.2.1	sel1	ERR067645	ERR067645	■	■	□	□	■	□	□	□	□	■	□	□	□	□	□	□	□	□	□	□	□	□	□	□	■	□	■	■	■	□	□	□	□	■	□	□	□	□	□	□	□	□	□	□	□	□
4,4.2,4.2.2	sel3+	ERR552448	ERR552448	■	■	□	□	■	□	□	□	□	■	□	□	□	□	□	□	□	□	□	□	□	□	□	□	■	□	■	■	■	□	□	■	■	■	□	□	□	□	□	□	□	□	□	□	□	□
4,4.2,4.2.2,4.2.2.1	sel2	ERR028615	ERR028615	■	■	□	□	■	□	□	□	□	■	□	□	□	□	□	□	□	□	□	□	□	□	□	□	■	□	■	■	■	□	□	■	■	■	□	□	□	□	□	□	□	□	□	□	□	□
4,4.3,4.3.1	sel2	SRR5067407	SRR5067407	■	■	□	□	■	□	□	□	□	■	□	□	□	□	□	□	□	□	□	□	□	□	□	□	■	□	■	■	■	□	□	■	■	■	□	□	□	□	□	□	□	□	□	□	□	□
4,4.3,4.3.2	sel2	ERR751607	ERR751607	■	■	□	□	■	□	□	□	□	■	□	□	□	□	□	□	□	□	□	□	□	□	□	□	■	□	■	■	■	□	□	■	□	□	□	□	□	□	□	□	□	□	□	□	□	□
4,4.3,4.3.2	sel3	ERR751561	ERR751561	■	■	□	□	■	□	□	□	□	■	□	□	□	□	□	□	□	□	□	□	□	□	□	□	■	□	■	■	■	□	□	■	□	□	□	□	□	□	□	□	□	□	□	□	□	□
4,4.3,4.3.2,4.3.2.1	sel2	SRR974839	SRR974839	■	■	□	□	■	□	□	□	□	■	□	□	□	□	□	□	□	□	□	□	□	□	□	□	■	□	■	■	■	□	□	■	□	□	□	□	□	□	□	□	□	□	□	□	□	□
4,4.3,4.3.3	sel1	ERR234258	ERR234258	■	■	□	□	■	□	□	□	□	■	□	□	□	□	□	□	□	□	□	□	□	□	□	□	■	□	■	■	■	□	□	■	■	■	□	□	□	□	□	□	□	□	□	□	□	□
4,4.3,4.3.3	sel3	SRR1144800	SRR1144800	■	■	□	□	■	□	□	□	□	■	□	□	□	□	□	□	□	□	□	□	□	□	□	□	■	□	■	■	■	□	□	■	■	■	□	□	□	□	□	□	□	□	□	□	□	□
4,4.3,4.3.3	sel3	ERR751609	ERR751609	■	■	□	□	■	□	□	□	□	■	□	□	□	□	□	□	□	□	□	□	□	□	□	□	■	□	■	■	■	□	□	■	■	■	□	□	□	□	□	□	□	□	□	□	□	□
4,4.3,4.3.3	sel3	ERR2653145	ERR2653145	■	■	□	□	■	□	□	□	□	■	□	□	□	□	□	□	□	□	□	□	□	□	□	□	■	□	■	■	■	□	□	■	■	■	□	□	□	□	□	□	□	□	□	□	□	□
4,4.3,4.3.3	sel3	ERR2653010	ERR2653010	■	■	□	□	■	□	□	□	□	■	□	□	□	□	□	□	□	□	□	□	□	□	□	□	■	□	■	■	■	□	□	■	■	■	□	□	□	□	□	□	□	□	□	□	□	□
4,4.3,4.3.3	sel3	ERR553316	ERR553316	□	□	□	□	□	□	□	□	□	□	□	□	□	□	□	□	□	□	□	□	□	□	□	□	□	□	□	□	□	□	□	□	□	□	□	□	□	□	□	□	□	□	□	□	□	□
4,4.3,4.3.4,4.3.4.1	sel2	ERR036187	ERR036187	■	■	□	□	■	□	□	□	□	□	□	□	□	□	□	□	□	□	□	□	□	□	□	□	■	■	■	■	■	□	□	■	■	■	□	□	□	□	□	□	□	□	□	□	□	□
4,4.3,4.3.4,4.3.4.1	sel3	ERR2653154	ERR2653154	■	■	□	□	■	□	□	□	□	■	□	□	□	□	□	□	□	□	□	□	□	□	□	□	■	□	■	■	■	□	□	■	■	■	□	□	□	□	□	□	□	□	□	□	□	□
4,4.3,4.3.4,4.3.4.2,4.3.4.2.1	sel2	ERR245848	ERR245848	■	□	□	□	□	□	□	□	□	□	□	□	□	□	□	□	□	□	□	□	□	□	□	□	■	□	■	■	■	□	□	■	■	■	□	□	□	□	□	□	□	□	□	□	□	□
4,4.4,4.4.1	sel2	ERR2653229	ERR2653229	□	□	□	□	□	□	□	□	□	□	□	□	□	□	□	□	□	□	□	□	□	□	□	□	□	□	□	□	□	□	□	□	□	□	□	□	□	□	□	□	□	□	□	□	□	□
4,4.4,4.4.1,4.4.1.1	sel1	SRR5073887	SRR5073887	■	■	□	□	■	□	□	□	□	■	□	□	□	□	□	□	□	□	□	□	□	□	□	□	■	□	■	■	■	□	□	■	□	□	□	□	□	□	□	□	□	□	□	□	□	□
4,4.4,4.4.1,4.4.1.2	sel2	ERR257899	ERR257899	■	■	□	□	■	□	□	□	□	■	□	□	□	□	□	□	□	□	□	□	□	□	□	□	■	□	■	■	■	□	□	■	■	■	□	□	□	□	□	□	□	□	□	□	□	□
4,4.4,4.4.2	sel3	SRR5067373	SRR5067373	■	■	□	□	■	□	□	□	□	■	□	□	□	□	□	□	□	□	□	□	□	□	□	□	■	□	■	■	■	□	□	■	■	■	□	□	□	□	□	□	□	□	□	□	□	□
4,4.4,4.4.2	sel2	SRR5073675	SRR5073675	■	■	□	□	■	□	□	□	□	■	□	□	□	□	□	□	□	□	□	□	□	□	□	□	■	□	■	■	■	□	□	■	■	■	□	□	□	□	□	□	□	□	□	□	□	□
4,4.4,4.4.2	sel3	ERR234183	ERR234183	■	■	□	□	■	□	□	□	□	■	□	□	□	□	□	□	□	□	□	□	□	□	□	□	■	□	■	■	■	□	□	■	■	■	□	□	□	□	□	□	□	□	□	□	□	□
4,4.5	sel1	SRR5073715	SRR5073715	■	■	□	□	■	□	□	□	□	■	□	□	□	□	□	□	□	□	□	□	□	□	□	□	■	□	■	■	■	□	□	■	■	■	□	□	□	□	□	□	□	□	□	□	□	□
4,4.5	sel3	SRR5065316	SRR5065316	■	■	□	□	■	□	□	□	□	■	□	□	□	□	□	□	□	□	□	□	□	□	□	□	■	□	■	■	■	□	□	■	■	■	□	□	□	□	□	□	□	□	□	□	□	□
4,4.5	sel3	SRR5067674	SRR5067674	■	■	□	□	■	□	□	□	□	■	□	□	□	□	□	□	□	□	□	□	□	□	□	□	■	□	■	■	■	□	□	■	■	■	□	□	□	□	□	□	□	□	□	□	□	□
4,4.5	sel3	SRR5065268	SRR5065268	■	■	□	□	■	□	□	□	□	■	□	□	□	□	□	□	□	□	□	□	□	□	□	□	■	□	■	■	■	□	□	■	■	■	□	□	□	□	□	□	□	□	□	□	□	□
4,4.5	sel3	SRR5073746	SRR5073746	■	■	□	□	■	□	□	□	□	■	□	□	□	□	□	□	□	□	□	□	□	□	□	□	■	□	■	■	■	□	□	□	□	□	□	□	□	□	□	□	□	□	□	□	□	□
4,4.5	sel3	SRR5067415	SRR5067415	□	□	□	□	□	□	□	□	□	□	□	□	□	□	□	□	□	□	□	□	□	□	□	□	□	□	□	□	□	□	□	□	□	□	□	□	□	□	□	□	□	□	□	□	□	□
4,4.6,4.6.1,4.6.1.1	sel1	ERR551416	ERR551416	■	■	□	□	■	□	□	□	□	□	□	□	□	□	□	□	□	□	□	□	□	□	□	□	□	□	■	■	■	□	□	■	■	■	□	□	□	□	□	□	□	□	□	□	□	□
4,4.6,4.6.1,4.6.1.2	sel2	ERR551583	ERR551583	■	■	□	□	■	□	□	□	□	■	□	□	□	□	□	□	□	□	□	□	□	□	□	□	■	□	■	■	■	□	□	■	■	■	□	□	□	□	□	□	□	□	□	□	□	□
4,4.6,4.6.1,4.6.1.2	sel3	ERR040131	ERR040131	■	■	□	□	■	□	□	□	□	■	□	□	□	□	□	□	□	□	□	□	□	□	□	□	■	□	■	■	■	□	□	■	■	■	□	□	□	□	□	□	□	□	□	□	□	□
4,4.6,4.6.1,4.6.1.2	sel3	ERR234163	ERR551253	■	■	□	□	■	□	□	□	□	■	□	□	□	□	□	□	□	□	□	□	□	□	□	□	■	□	■	■	■	□	□	■	■	■	□	□	□	□	□	□	□	□	□	□	□	□
4,4.6,4.6.1,4.6.1.2	sel3	ERR551253	ERR234163	■	■	□	□	■	□	□	□	□	■	□	□	□	□	□	□	□	□	□	□	□	□	□	□	■	□	■	■	■	□	□	■	■	■	□	□	□	□	□	□	□	□	□	□	□	□
4,4.6,4.6.2,4.6.2.2	sel3	ERR502488	ERR502488	■	■	□	□	■	□	□	□	□	■	□	□	□	□	□	□	□	□	□	□	□	□	□	□	■	□	■	■	■	□	□	■	■	■	□	□	□	□	□	□	□	□	□	□	□	□
4,4.6,4.6.2,4.6.2.2	sel3	ERR751346	ERR751346	■	■	□	□	■	□	□	□	□	■	□	□	□	□	□	□	□	□	□	□	□	□	□	□	■	□	■	■	■	□	□	■	■	■	□	□	□	□	□	□	□	□	□	□	□	□
4,4.6,4.6.2,4.6.2.2	sel3	ERR2704689	ERR2704689	■	■	□	□	■	□	□	□	□	■	□	□	□	□	□	□	□	□	□	□	□	□	□	□	■	□	■	■	■	□	□	■	■	■	□	□	□	□	□	□	□	□	□	□	□	□
4,4.6,4.6.2,4.6.2.2	sel3	ERR2704705	ERR2704705	■	■	□	□	■	□	□	□	□	■	□	□	□	□	□	□	□	□	□	□	□	□	□	□	■	□	■	■	■	□	□	■	■	■	□	□	□	□	□	□	□	□	□	□	□	□
4,4.6,4.6.2,4.6.2.2	sel3	ERR234159	ERR234159	■	■	□	□	■	□	□	□	□	■	□	□	□	□	□	□	□	□	□	□	□	□	□	□	□	□	□	□	□	□	□	□	□	□	□	□	□	□	□	□	□	□	□	□	□	□
4,4.7	sel1	ERR2652992	ERR2652992	■	■	□	□	■	□	□	□	□	■	□	□	□	□	□	□	□	□	□	□	□	□	□	□	■	□	■	■	■	□	□	■	■	■	□	□	□	□	□	□	□	□	□	□	□	□
4,4.7	sel3	ERR550939	ERR550939	■	■	□	□	■	□	□	□	□	■	□	□	□	□	□	□	□	□	□	□	□	□	□	□	■	□	■	■	□	□	□	□	□	□	□	□	□	□	□	□	□	□	□	□	□	□
4,4.8	sel2	ERR2653002	ERR2653002	□	□	□	□	■	□	□	□	□	■	□	□	□	□	□	□	□	□	□	□	□	□	□	□	■	□	■	■	■	□	□	■	■	■	□	□	□	□	□	□	□	□	□	□	□	□
4,4.8	sel3	SRR5073940	SRR5073940	■	■	□	□	■	□	□	□	□	■	□	□	□	□	□	□	□	□	□	□	□	□	□	□	□	□	■	■	■	□	□	■	■	■	□	□	□	□	□	□	□	□	□	□	□	□
4,4.8	sel3	ERR1203071	ERR1203071	□	■	□	□	■	□	□	□	□	■	□	□	□	□	□	□	□	□	□	□	□	□	□	□	■	□	■	■	■	□	□	■	■	■	□	□	□	□	□	□	□	□	□	□	□	□
4,4.8	sel3	ERR2724042	ERR2724042	■	■	□	□	■	□	□	□	□	■	□	□	□	□	□	□	□	□	□	□	□	□	□	□	■	□	■	■	■	□	□	■	■	■	□	□	□	□	□	□	□	□	□	□	□	□
4,4.8	sel3	SRR7765063	SRR7765063	■	■	□	□	■	□	□	□	□	■	□	□	□	□	□	□	□	□	□	□	□	□	□	□	■	□	■	■	■	□	□	■	■	■	□	□	□	□	□	□	□	□	□	□	□	□
4,4.9	sel1	ERR2652941	ERR2652941	■	■	□	□	■	□	□	□	□	■	□	□	□	□	□	□	□	□	□	□	□	□	□	□	□	□	□	■	■	□	□	■	■	■	□	□	□	□	□	□	□	□	□	□	□	□
4,4.9	sel3	SRR6407486	SRR6407486	■	■	□	□	■	□	□	□	□	■	□	□	□	□	□	□	□	□	□	□	□	□	□	□	■	□	■	■	■	□	□	■	■	■	□	□	□	□	□	□	□	□	□	□	□	□
4,4.9	sel3	ERR979065	ERR979065	■	■	□	□	■	□	□	□	□	■	□	□	□	□	□	□	□	□	□	□	□	□	□	□	■	□	■	■	■	□	□	■	■	■	□	□	□	□	□	□	□	□	□	□	□	□
5	sel1	ERR751300	ERR751300	■	■	□	□	■	□	□	□	□	■	■	□	□	■	□	□	□	□	■	■	■	□	■	■	■	□	■	■	■	■	■	□	□	□	□	□	□	□	□	□	□	□	□	□	□	□
5	sel3+	ERR702419	ERR702419	■	■	□	□	■	□	□	□	□	■	■	□	□	■	□	□	□	□	■	■	■	□	■	■	■	□	■	■	■	■	■	□	□	□	□	□	□	□	□	□	□	□	□	□	□	□
5	sel3	ERR1215462	ERR1215462	■	■	□	□	■	□	□	□	□	■	■	□	□	■	□	□	□	□	■	■	■	□	■	■	■	□	■	■	■	■	■	□	□	□	□	□	□	□	□	□	□	□	□	□	□	□
5	sel2	ERR2383620	ERR2383620	■	■	□	□	■	□	□	□	□	■	■	□	□	■	□	□	□	□	■	■	■	□	■	■	■	□	■	■	■	■	■	□	□	□	□	□	□	□	□	□	□	□	□	□	□	□
5	sel3	ERR702416	ERR702416	■	■	□	□	■	□	□	□	□	□	□	□	□	□	□	□	□	□	□	■	■	□	■	■	■	□	■	■	■	■	■	□	□	□	□	□	□	□	□	□	□	□	□	□	□	□
5	sel2	ERR751320	ERR751320	■	■	□	□	■	□	□	□	□	■	■	□	□	■	□	□	□	□	■	■	■	□	■	■	■	□	■	■	■	■	■	□	□	□	□	□	□	□	□	□	□	□	□	□	□	□
5	sel3	ERR751324	ERR751324	■	■	□	□	■	□	□	□	□	■	■	□	□	■	□	□	□	□	■	■	■	□	■	■	■	□	■	■	■	■	■	□	□	□	□	□	□	□	□	□	□	□	□	□	□	□
5	sel2	ERR2704809	ERR2704809	■	■	□	□	■	□	□	□	□	■	■	□	□	■	□	□	□	□	■	■	■	□	■	■	■	□	■	■	■	■	■	□	□	□	□	□	□	□	□	□	□	□	□	□	□	□
5	sel3	ERR751290	ERR751290	■	■	□	□	■	□	□	□	□	■	■	□	□	■	□	□	□	□	■	■	■	□	■	■	■	□	■	■	■	■	■	□	□	□	□	□	□	□	□	□	□	□	□	□	□	□
5	sel3	ERR1082128	ERR1082128	■	■	□	□	■	□	□	□	□	■	■	□	□	■	□	□	□	□	■	■	■	□	■	■	■	□	■	■	■	■	■	□	□	□	□	□	□	□	□	□	□	□	□	□	□	□
5	sel2	ERR702414	ERR702414	■	■	□	□	■	□	□	□	□	■	■	□	□	■	□	□	□	□	■	■	■	□	■	■	■	□	■	■	■	■	■	□	□	□	□	□	□	□	□	□	□	□	□	□	□	□
5	sel3	ERR1082127	ERR1082127	■	■	□	□	■	□	□	□	□	■	■	□	□	■	□	□	□	□	■	■	■	□	■	■	■	□	■	■	■	■	□	□	□	□	□	□	□	□	□	□	□	□	□	□	□	□
5	sel3	ERR751298	ERR751298	■	■	□	□	■	□	□	□	□	■	■	□	□	■	□	□	□	□	■	■	■	□	■	■	■	□	■	■	■	■	□	□	□	□	□	□	□	□	□	□	□	□	□	□	□	□
5	sel3	ERR1082119	ERR1082119	■	■	□	□	■	□	□	□	□	■	■	□	□	■	□	□	□	□	■	■	■	□	■	■	■	□	■	■	□	□	□	□	□	□	□	□	□	□	□	□	□	□	□	□	□	□
5	sel3	ERR1082129	ERR1082129	■	■	□	□	■	□	□	□	□	■	■	□	□	■	□	□	□	□	■	■	■	□	■	■	■	□	■	■	□	□	□	□	□	□	□	□	□	□	□	□	□	□	□	□	□	□
5	sel3	ERR1082142	ERR1082142	■	■	□	□	■	□	□	□	□	■	■	□	□	■	□	□	□	□	■	■	■	□	■	■	■	□	■	■	□	□	□	□	□	□	□	□	□	□	□	□	□	□	□	□	□	□
5	sel2	ERR1215477	ERR1215477	■	■	□	□	■	□	□	□	□	■	■	□	□	■	□	□	□	□	■	■	■	□	■	■	■	□	■	■	■	□	□	□	□	□	□	□	□	□	□	□	□	□	□	□	□	□
5	sel3	ERR751295	ERR751295	■	■	□	□	■	□	□	□	□	■	■	□	□	■	□	□	□	□	■	■	■	□	■	■	■	□	■	■	■	■	■	□	□	□	□	□	□	□	□	□	□	□	□	□	□	□
5	sel3	ERR702415	ERR702415	■	■	□	□	■	□	□	□	□	■	■	□	□	■	□	□	□	□	■	■	■	□	■	■	■	□	■	■	■	■	■	□	□	□	□	□	□	□	□	□	□	□	□	□	□	□
5	sel3	ERR502513	ERR502513	■	■	□	□	■	□	□	□	□	□	□	□	□	■	□	□	□	□	■	■	■	□	■	■	■	□	■	■	■	■	■	□	□	□	□	□	□	□	□	□	□	□	□	□	□	□
5	sel3	ERR1082131	ERR1082131	■	■	□	□	■	□	□	□	□	■	■	□	□	■	□	□	□	□	■	■	■	□	■	■	■	□	■	■	■	■	■	□	□	□	□	□	□	□	□	□	□	□	□	□	□	□
5	sel3	ERR1203056	ERR1203056	■	■	□	□	■	□	□	□	□	■	■	□	□	■	□	□	□	□	■	■	■	□	■	■	■	□	■	■	■	■	■	□	□	□	□	□	□	□	□	□	□	□	□	□	□	□
5	sel2	ERR2704690	ERR2704690	■	■	□	□	■	□	□	□	□	■	■	□	□	■	□	□	□	□	■	■	■	□	■	■	■	□	■	■	■	■	■	□	□	□	□	□	□	□	□	□	□	□	□	□	□	□
5	sel3	ERR751343	ERR751343	■	■	□	□	■	□	□	□	□	■	■	□	□	■	□	□	□	□	□	□	□	□	□	□	■	□	■	■	■	■	■	□	□	□	□	□	□	□	□	□	□	□	□	□	□	□
5	sel3	ERR751322	ERR751322	■	■	□	□	■	□	□	□	□	■	■	□	□	■	□	□	□	□	□	□	□	□	□	□	■	□	■	■	■	■	■	□	□	□	□	□	□	□	□	□	□	□	□	□	□	□
6	sel2	SRR998645	SRR998645	■	■	□	□	■	□	□	□	□	■	■	□	□	■	□	□	□	□	■	■	■	□	■	■	■	□	■	■	□	□	□	□	□	■	□	□	□	□	□	□	□	□	□	□	□	□
6, BOV_AFRI	sel1	SRR998631	SRR998631	■	■	□	□	■	□	□	□	□	■	■	□	□	■	□	□	□	□	■	■	■	□	■	■	■	□	■	■	□	□	□	□	□	■	□	□	□	□	□	□	□	□	□	□	□	□
6, BOV_AFRI	sel2	ERR1082136	ERR1082136	■	■	□	□	■	□	□	□	□	■	■	□	□	■	□	□	□	□	■	■	■	□	■	■	■	□	■	■	□	□	□	□	□	■	□	□	□	□	□	□	□	□	□	□	□	□
6, BOV_AFRI	sel2+	SRR1577819	SRR1577819	■	■	□	□	■	□	□	□	□	■	■	□	□	■	□	□	□	□	■	■	■	□	■	■	■	□	■	■	□	□	□	□	□	■	□	□	□	□	□	□	□	□	□	□	□	□
6, BOV_AFRI	sel2	ERR234184	ERR234184	■	■	□	□	■	□	□	□	□	■	■	□	□	■	□	□	□	□	■	■	■	□	■	■	■	□	■	■	□	□	□	□	□	■	□	□	□	□	□	□	□	□	□	□	□	□
6, BOV_AFRI	sel2	ERR1082113	ERR1082113	■	■	□	□	■	□	□	□	□	■	■	□	□	■	□	□	□	□	■	■	■	□	■	■	■	□	■	■	□	□	□	□	□	■	□	□	□	□	□	□	□	□	□	□	□	□
Mycobacterium orygis	sel2	SRR6045425	SRR6045425	■	■	□	□	■	□	□	□	□	■	■	□	□	■	□	□	□	□	■	■	■	□	□	□	□	□	□	□	□	□	□	□	□	■	□	□	□	□	□	□	□	□	□	□	□	□
L7;Aethiops vetus	sel3	ERR159959	ERR159959	■	■	□	□	■	□	□	□	□	■	■	□	□	■	□	□	□	□	□	□	■	□	■	■	□	□	□	□	□	□	□	□	□	□	□	□	□	□	□	□	□	□	□	□	□	□
L7;Aethiops vetus	sel2	ERR159958	ERR159958	■	■	□	□	■	□	□	□	□	■	■	□	□	■	□	□	□	□	□	□	■	□	■	■	□	□	□	□	□	□	□	□	□	□	□	□	□	□	□	□	□	□	□	□	□	□
L7;Aethiops vetus	sel1+	ERR1971863	ERR1971863	■	■	□	□	■	□	□	□	□	■	■	□	□	■	□	□	□	□	□	□	■	□	■	■	□	□	□	□	□	□	□	□	□	□	□	□	□	□	□	□	□	□	□	□	□	□
L7;Aethiops vetus	sel3	ERR2704710	ERR2704710	■	■	□	□	■	□	□	□	□	■	■	□	□	■	□	□	□	□	□	□	■	□	■	■	□	□	□	□	□	□	□	□	□	□	□	□	□	□	□	□	□	□	□	□	□	□
L7;Aethiops vetus	sel3	ERR1971857	ERR1971857	■	■	□	□	■	□	□	□	□	■	■	□	□	■	□	□	□	□	□	□	■	□	■	■	□	□	□	□	□	□	□	□	□	□	□	□	□	□	□	□	□	□	□	□	□	□
L7;Aethiops vetus	sel3	ERR1971871	ERR1971871	■	■	□	□	■	□	□	□	□	■	■	□	□	■	□	□	□	□	□	□	■	□	■	■	□	□	□	□	□	□	□	□	□	□	□	□	□	□	□	□	□	□	□	□	□	□
L7;Aethiops vetus	sel3	ERR1971874	ERR1971874	■	■	□	□	■	□	□	□	□	■	■	□	□	■	□	□	□	□	□	□	■	□	■	■	□	□	□	□	□	□	□	□	□	□	□	□	□	□	□	□	□	□	□	□	□	□
L7;Aethiops vetus	sel3	ERR1971854	ERR1971854	■	■	□	□	■	□	□	□	□	■	■	□	□	■	□	□	□	□	□	□	■	□	■	■	□	□	□	□	□	□	□	□	□	□	□	□	□	□	□	□	□	□	□	□	□	□
L7;Aethiops vetus	sel3	ERR2704711	ERR2704711	■	■	□	□	■	□	□	□	□	■	■	□	□	■	□	□	□	□	□	□	■	□	■	■	□	□	□	□	□	□	□	□	□	□	□	□	□	□	□	□	□	□	□	□	□	□
L7;Aethiops vetus	sel3	ERR1971872	ERR1971872	■	■	□	□	■	□	□	□	□	■	■	□	□	■	■	■	■	■	□	□	■	□	■	■	c	□	□	□	□	□	□	□	□	□	□	□	□	□	□	□	□	□	□	□	□	□
Mycobacterium microti	sel2	SRR3647357	SRR3647357	■	□	□	□	□	□	□	□	□	□	□	□	□	■	□	□	□	□	■	■	■	□	□	■	■	□	■	■	■	■	■	□	□	□	□	□	□	□	□	□	□	□	□	□	□	□
Mycobacterium pinnipedii	sel2	SRR7693584	SRR7693584	■	□	□	□	□	□	□	□	□	□	□	□	□	■	□	□	□	□	■	■	■	□	□	■	■	□	■	■	■	■	■	□	□	□	□	□	□	□	□	□	□	□	□	□	□	□
Mycobacterium bovis	sel1+	ERR502499	ERR502499	■	■	■	■	■	□	□	□	□	□	■	□	□	■	□	□	□	□	■	■	□	□	□	■	■	□	■	■	■	■	■	■	□	■	□	□	□	□	□	□	□	□	□	□	□	□
Mycobacterium caprae	sel1	ERR1462634	ERR1462634	□	□	□	□	■	□	□	□	□	□	□	□	□	□	□	□	□	□	□	□	□	□	□	□	□	□	□	□	□	□	□	□	□	□	□	□	□	□	□	□	□	□	□	□	□	□
[truncated: 90 more columns]
